# Supplementary material for: Gonadal sex reversal at single-cell resolution in Znrf3-deficient mice
Source: Development. 2024 Dec 4;151(23):dev202707. doi: 10.1242/dev.202707 (PMC11658683; doi:10.1242/dev.202707)
Supplement: Table S1. Proportions of distinct cell-types in XY Z-del mutant and B6J control (XX and XY wild-type (WT)) gonads, per sample, at all stages. [file develop-151-202707-TableS1.xlsx]

## Sheet: Table S1
	Total Cells	genotype	stage	Methanol	Phenotype	Blood	CycPS	Early Germ	Endo	G.Prog 1	G.Prog 2	G.Prog 3	Granulosa	Meso-like 3	Immune	Late Germ	Leydig	Pre-Sertoli	PST1	PST2	PST3	PST4	PS1	PS2	Sertoli	SLC	Meso-like 1	Meso-like 2
gx01	406	XY Z-Del	14.5 dpc	Fixed	Ovotestis	0.0739	0.0172	0.0739	0.0271	0.0714	0.0246	0.0099	0.0172	0	0.0074	0.4113	0.0148	0.0123	0.0517	0.0246	0.0172	0.0074	0.0123	0.0148	0.0369	0.0739	0	0
gx04	991	XY Z-Del	14.5 dpc	Fixed	OvoTESTIS	0.1372	0.0121	0.005	0.0434	0.0555	0.0192	0.0111	0.0182	0	0.0071	0.0535	0.109	0.0767	0.1423	0.0888	0.0081	0.0242	0.004	0.0716	0.0484	0.0646	0	0
gx06	516	XX WT	11.5 dpc	Fixed	XX WT	0.031	0.0446	0.1202	0.062	0.1066	0.1395	0.0814	0.031	0	0.0039	0.0019	0.0019	0	0.0271	0.0523	0.0116	0.031	0.126	0.0911	0	0.0349	0.0019	0
gx16	469	XY Z-Del	14.5 dpc	Fixed	Ovotestis	0.1343	0.0043	0.0235	0.0235	0.0746	0.0192	0.0128	0.0299	0	0.0149	0.1727	0.0618	0.0277	0.049	0.0746	0.0064	0.0235	0.0213	0.1002	0.0171	0.1087	0	0
gx18	1217	XX WT	11.5 dpc	Fixed	XX WT	0.0403	0.0378	0.0345	0.0337	0.1298	0.06	0.0542	0.0271	0	0.0049	0	0	0	0.0337	0.0214	0.0263	0.0214	0.3566	0.0838	0	0.0329	0.0016	0
gx25	168	XY WT	14.5 dpc	Fixed	XY WT	0.0536	0	0.0119	0.0119	0	0.006	0.0119	0	0	0.006	0.5655	0.119	0	0.0595	0.0595	0.0238	0.0179	0	0.006	0.0357	0.0119	0	0
gx28	292	XY Z-Del	14.5 dpc	Fixed	Ovotestis	0.2774	0.0034	0.0137	0.0137	0.0822	0.024	0.0205	0.0685	0	0.0034	0.1678	0	0.0103	0.024	0.0411	0	0.0137	0.0205	0.1199	0	0.0959	0	0
gx30	2656	XY WT	11.5 dpc	Fixed	XY WT	0.032	0.0456	0.0328	0.0312	0.1126	0.0802	0.0633	0.0041	0	0.0072	0	4e-04	0.1269	0.0516	0.026	0.0587	0.0403	0.1593	0.0776	0.0041	0.0459	4e-04	0
gx37	672	XY WT	14.5 dpc	Fixed	XY WT	0.1071	0	0.0015	0.0104	0.0268	0.0104	0.006	0	0	0.0164	0.128	0.1771	0.0164	0.183	0.1176	0.0193	0.0253	0	0.0015	0.1473	0.006	0	0
gx42	2725	XY WT	11.5 dpc	Fixed	XY WT	0.0352	0.0301	0.0539	0.0506	0.1123	0.0624	0.0558	0.0018	0	0.0161	0	0	0.095	0.0565	0.0264	0.1134	0.0554	0.1703	0.0437	0.0026	0.018	4e-04	0
gx47	1514	XX WT	14.5 dpc	Fixed	XX WT	0.0277	0.0026	0.0086	0.0145	0.0561	0.0139	0.0092	0.2853	0	7e-04	0.2701	0	0	0.0608	0.0403	0.0324	0.0218	0.0159	0.0786	0	0.0608	7e-04	0
gx54	1935	XY Z-Del	11.5 dpc	Fixed	XY Z-Del	0.0398	0.045	0.0806	0.0331	0.1142	0.078	0.0693	0.0052	0	0.0052	0	0	0.0186	0.0491	0.03	0.0212	0.0222	0.2729	0.0744	0	0.0413	0	0
gx61	742	XX WT	14.5 dpc	Fixed	XX WT	0.0674	0	0.066	0.0175	0.0714	0.0189	0.0175	0.3774	0	0.0067	0.0633	0	0	0.035	0.0296	0.0189	0.0202	0.0094	0.0997	0	0.0809	0	0
gx66	2592	XY Z-Del	11.5 dpc	Fixed	XY Z-Del	0.0417	0.034	0.0417	0.0436	0.1223	0.054	0.0517	0.0012	0	0.0085	0	0.0347	0.0031	0.0459	0.0316	0.1836	0.0633	0.1593	0.0475	0	0.0212	0.0112	0
gx78	2739	XY Z-Del	11.5 dpc	Fixed	XY Z-Del	0.0168	0.0478	0.0402	0.0281	0.1139	0.0489	0.054	0.0011	0.0212	0.0113	0	0	0.0037	0.0471	0.0336	0.0858	0.0515	0.1902	0.0544	0	0.05	0.0672	0.0332
gx90	1880	XY Z-Del	11.5 dpc	Fixed	XY Z-Del	0.0383	0.0441	0.0431	0.0335	0.1069	0.0968	0.0984	0.0021	0	0.0053	0	0	0.0149	0.0447	0.0319	0.0394	0.0473	0.25	0.0745	0	0.0287	0	0
gx96	883	XY Z-Del	14.5 dpc	Fixed	Ovotestis	0.0532	0.0034	0.0136	0.0147	0.026	0.0091	0.0102	0.0023	0	0.0113	0.5232	0.0612	0.0272	0.0328	0.068	0.0034	0.0023	0.0034	0.0181	0.0793	0.0374	0	0
s12	4950	XY Z-Del	12.5 dpc	Non-Fixed	XY Z-Del	0.0531	0.0578	0.0644	0.0457	0.0879	0.0509	0.0614	0.0065	0	0.0065	2e-04	4e-04	0.0737	0.0408	0.0497	0.0204	0.0446	0.0933	0.1246	0.0174	0.1004	2e-04	0
s23	2808	XY Z-Del	12.5 dpc	Non-Fixed	XY Z-Del	0.0192	0.0538	0.0691	0.0434	0.0951	0.057	0.0513	0.0121	7e-04	0.0071	7e-04	7e-04	0.0477	0.0677	0.0491	0.0417	0.0431	0.0698	0.1442	0.0121	0.114	0	4e-04
s81	1536	XY WT	12.5 dpc	Non-Fixed	XY WT	0.0417	0.002	0.0632	0.0254	0.0534	0.0332	0.0189	0	0	0.0052	0.0332	0.0645	0.0124	0.2441	0.1621	0.0521	0.0417	0.002	0.002	0.1374	0.0059	0	0
s82	2069	XY WT	12.5 dpc	Non-Fixed	XY WT	0.03	5e-04	0.0686	0.0155	0.0633	0.0266	0.0275	5e-04	0	0.0063	0.029	0.0474	0.0092	0.2537	0.1832	0.0512	0.0483	0.0019	0.0029	0.13	0.0043	0	0
s83	3773	XY Z-Del	12.5 dpc	Non-Fixed	XY Z-Del	0.026	0.0636	0.0485	0.0398	0.102	0.0742	0.083	0.0011	0	0.0053	0	0	0.0596	0.0337	0.0342	0.0154	0.0172	0.1317	0.1187	0.0037	0.1354	0.0069	0
s84	2484	XY Z-Del	12.5 dpc	Non-Fixed	XY Z-Del	0.0201	0.0483	0.0519	0.0455	0.1047	0.0825	0.0757	0.0016	0	0.0056	0	0	0.06	0.0556	0.0399	0.031	0.0278	0.1353	0.1083	0.0052	0.101	0	0
s85	2713	XX WT	12.5 dpc	Fixed	XX WT	0.0155	0.0173	0.0675	0.0236	0.118	0.0468	0.0273	0.2543	0	0.0048	0	0	0	0.0542	0.0302	0.0243	0.035	0.0796	0.1268	0	0.0745	4e-04	0
s86	2025	XX WT	12.5 dpc	Non-Fixed	XX WT	0.0173	0.0193	0.078	0.0291	0.119	0.0474	0.0331	0.2459	0	0.0059	0	0	0	0.0543	0.0321	0.0188	0.0267	0.0514	0.1531	0	0.0681	5e-04	0
s87	2545	XX WT	12.5 dpc	Non-Fixed	XX WT	0.0306	0.0216	0.1305	0.035	0.1411	0.044	0.053	0.1733	0	0.0047	0.0039	0	0	0.0534	0.031	0.0181	0.0263	0.0338	0.1505	0	0.0472	0.002	0
s88	2100	XX WT	12.5 dpc	Fixed	XX WT	0.009	0.0252	0.0957	0.0319	0.1157	0.0567	0.0314	0.1976	0	0.0033	0	0	0	0.0538	0.0376	0.021	0.0343	0.071	0.1567	0	0.0586	5e-04	0
s89	1846	XY WT	12.5 dpc	Fixed	XY WT	0.02	0.0103	0.0607	0.0558	0.0672	0.046	0.0466	5e-04	0	0.006	0	0.0022	0.0433	0.143	0.1685	0.0282	0.0612	0.0276	0.0222	0.162	0.0287	0	0
s90	3651	XY WT	12.5 dpc	Non-Fixed	XY WT	0.0236	0.0137	0.0589	0.0635	0.0772	0.0479	0.054	0	0	0.0052	0	0.0025	0.043	0.1506	0.189	0.0104	0.0323	0.034	0.0307	0.143	0.0197	8e-04	0
s91	2551	XY WT	12.5 dpc	Non-Fixed	XY WT	0.0223	0.0125	0.0721	0.0525	0.0702	0.0478	0.0463	8e-04	0	0.0043	0	0.0031	0.0361	0.1576	0.2085	0.0188	0.0357	0.0247	0.0306	0.1337	0.0223	0	0
s92	1702	XY WT	12.5 dpc	Fixed	XY WT	0.0217	0.0082	0.0758	0.0629	0.0664	0.0494	0.0388	0.0012	0	0.0082	0	0.0029	0.0347	0.1716	0.1751	0.0153	0.0311	0.0382	0.0259	0.1604	0.0123	0	0
s93	1347	XY Z-Del	12.5 dpc	Non-Fixed	XY Z-Del	0.0267	0.0401	0.0594	0.0505	0.0876	0.049	0.0208	0.0713	0	0.0097	0	7e-04	0.0713	0.0772	0.0831	0.0356	0.0453	0.0475	0.1114	0.0371	0.0757	0	0
s94	2484	XY Z-Del	12.5 dpc	Non-Fixed	XY Z-Del	0.0322	0.0278	0.0596	0.0451	0.0737	0.0374	0.0322	0.0439	0	0.0048	0	8e-04	0.0604	0.1099	0.1043	0.0306	0.0366	0.0616	0.1023	0.0548	0.0813	8e-04	0
s95	2383	XY Z-Del	12.5 dpc	Non-Fixed	XY Z-Del	0.0386	0.0222	0.0906	0.0428	0.1053	0.0436	0.0336	0.0457	0	0.0113	4e-04	0	0.0608	0.0915	0.0734	0.0575	0.0491	0.0361	0.1011	0.026	0.0701	0	0
s96	2241	XY Z-Del	12.5 dpc	Non-Fixed	XY Z-Del	0.0317	0.0228	0.091	0.0424	0.091	0.058	0.0299	0.0982	0	0.0058	4e-04	9e-04	0.0353	0.0892	0.075	0.0415	0.0495	0.0353	0.1017	0.0303	0.0701	0	0
