# Supplementary material for: Gonadal sex reversal at single-cell resolution in Znrf3-deficient mice
Source: Development. 2024 Dec 4;151(23):dev202707. doi: 10.1242/dev.202707 (PMC11658683; doi:10.1242/dev.202707)
Supplement: Table S2. Gene expression signatures defining Sertoli cell and granulosa cell differentiation in B6J and CD1 WT gonads. [file develop-151-202707-TableS2.xlsx]

## Sheet: SCIS genes
gene	roc
Gstm1	0.982866
Aard	0.980941
Gstm2	0.980219
Gstm6	0.977023
Col18a1	0.976588
Spint2	0.975674
Tesc	0.973667
Ptgds	0.972264
Dhh	0.971691
Col9a3	0.970526
Ldhb	0.970454
Gstm7	0.968859
Amh	0.966804
Serpine2	0.963507
Vdac3	0.961643
Fbln2	0.957774
Col9a2	0.955413
Etnk2	0.952583
Kctd14	0.949838
Phgdh	0.949244
Sox9	0.9479
Tpd52l1	0.946352
Rnf181	0.945493
Cst9	0.944922
Bex2	0.941011
Gas7	0.940795
Me1	0.939973
Ppt1	0.939406
Akr1cl	0.93899
Maged1	0.93556
Agpat4	0.935463
Atp1b2	0.934404
Gatm	0.93349
Stim1	0.933295
Efhd2	0.929969
Rnd2	0.92952
Chchd10	0.928718
Adamts16	0.925938
Pgp	0.925316
Spp1	0.924066
Tinagl1	0.923439
Wnt6	0.921467
Tmem184a	0.91917
Eps8	0.917886
Fxyd6	0.916785
Vapa	0.915348
Arhgdig	0.913861
Mt3	0.913754
St3gal4	0.913271
Socs2	0.912601

## Sheet: GCIS genes
gene	roc
Hmgcs2	0.942988
Fst	0.936676
Gas6	0.917965
Hadhb	0.895833
Lgals7	0.893839
Cdkn1b	0.893137
Hadha	0.887304
Npm1	0.887138
Rpsa	0.883612
Tkt	0.869045
Wnt6	0.864707
Kctd14	0.862434
Laptm4b	0.862314
Rplp1	0.862149
Hnrnpa1	0.856768
Ech1	0.856553
Rps2	0.856483
Myl9	0.854781
Hsd17b11	0.852481
Mdk	0.850912
Cgn	0.850409
Fndc5	0.848685
Gm49708	0.845271
Cyb5a	0.844497
Akr1cl	0.843592
Foxl2	0.842333
Rplp2	0.841623
H19	0.840549
Mid1ip1	0.839017
H2afz	0.838945
Acadl	0.837751
Ifi27	0.837136
Tle5	0.837087
Wnt4	0.836562
Aldh2	0.834134
Rplp0	0.833221
Ran	0.832982
Kitl	0.832708
Gstm6	0.832245
Hmgb2	0.831661
Cited2	0.831404
Gstm1	0.830576
Gstm2	0.830192
Tcf12	0.829857
Fth1	0.829522
Prdx1	0.829301
Acot1	0.826693
1110065P20Rik	0.826652
Ptma	0.82552
Sptbn1	0.823641
