# Supplementary material for: Gonadal sex reversal at single-cell resolution in Znrf3-deficient mice
Source: Development. 2024 Dec 4;151(23):dev202707. doi: 10.1242/dev.202707 (PMC11658683; doi:10.1242/dev.202707)
Supplement: Table S3. Number of cells per cycle phase at each time point in each supporting cell type cluster in B6J XY Z-del, B6J XY WT, and B6J XX WT. [file develop-151-202707-TableS3.csv]

Genotype	Stage	Cell_Type	G1	G2M	S	NA	G1Pct	G2MPct	SPct
XY WT	11.5 dpc	CycPS	NA	139	50	14	NA	68.5	24.6
XY WT	11.5 dpc	Granulosa	14	NA	0	2	87.5	NA	0
XY WT	11.5 dpc	Pre-Sertoli	527	1	32	36	88.4	0.168	5.37
XY WT	11.5 dpc	PS1	737	1	89	60	83.1	0.113	10
XY WT	11.5 dpc	PS2	217	16	82	10	66.8	4.92	25.2
XY WT	11.5 dpc	Sertoli	NA	11	7	NA	NA	61.1	38.9
XY WT	11.5 dpc	SLC	146	0	1	24	85.4	0	0.585
XY WT	12.5 dpc	CycPS	NA	90	25	4	NA	75.6	21
XY WT	12.5 dpc	Granulosa	6	0	0	0	100	0	0
XY WT	12.5 dpc	Pre-Sertoli	378	4	24	20	88.7	0.939	5.63
XY WT	12.5 dpc	PS1	271	0	19	20	87.4	0	6.13
XY WT	12.5 dpc	PS2	224	6	41	13	78.9	2.11	14.4
XY WT	12.5 dpc	Sertoli	1015	472	278	150	53	24.6	14.5
XY WT	12.5 dpc	SLC	187	0	0	34	84.6	0	0
XY WT	14.5 dpc	Pre-Sertoli	10	0	1	0	90.9	0	9.09
XY WT	14.5 dpc	PS2	1	0	1	0	50	0	50
XY WT	14.5 dpc	Sertoli	50	23	24	8	47.6	21.9	22.9
XY WT	14.5 dpc	SLC	5	0	1	0	83.3	0	16.7
XY Z-Del	11.5 dpc	CycPS	NA	299	65	25	NA	76.9	16.7
XY Z-Del	11.5 dpc	Granulosa	16	NA	3	1	80	NA	15
XY Z-Del	11.5 dpc	Pre-Sertoli	76	0	4	2	92.7	0	4.88
XY Z-Del	11.5 dpc	PS1	1646	1	193	92	85.2	0.0518	9.99
XY Z-Del	11.5 dpc	PS2	334	50	158	14	60.1	8.99	28.4
XY Z-Del	11.5 dpc	SLC	278	1	6	41	85.3	0.307	1.84
XY Z-Del	12.5 dpc	CycPS	NA	690	267	67	NA	67.4	26.1
XY Z-Del	12.5 dpc	Granulosa	516	0	36	56	84.9	0	5.92
XY Z-Del	12.5 dpc	Pre-Sertoli	1023	37	223	60	76.2	2.76	16.6
XY Z-Del	12.5 dpc	PS1	1498	3	313	59	80	0.16	16.7
XY Z-Del	12.5 dpc	PS2	1942	90	542	38	74.3	3.45	20.8
XY Z-Del	12.5 dpc	Sertoli	15	289	137	22	3.24	62.4	29.6
XY Z-Del	12.5 dpc	SLC	1892	5	56	254	85.7	0.227	2.54
XY Z-Del	14.5 dpc	CycPS	NA	17	8	NA	NA	68	32
XY Z-Del	14.5 dpc	Granulosa	52	NA	2	7	85.2	NA	3.28
XY Z-Del	14.5 dpc	Pre-Sertoli	93	7	11	10	76.9	5.79	9.09
XY Z-Del	14.5 dpc	PS1	24	NA	1	3	85.7	NA	3.57
XY Z-Del	14.5 dpc	PS2	147	3	21	4	84	1.71	12
XY Z-Del	14.5 dpc	Sertoli	10	89	31	11	7.09	63.1	22
XY Z-Del	14.5 dpc	SLC	165	1	8	32	80.1	0.485	3.88
XX WT	11.5 dpc	CycPS	NA	58	8	3	NA	84.1	11.6
XX WT	11.5 dpc	Granulosa	40	NA	7	2	81.6	NA	14.3
XX WT	11.5 dpc	PS1	441	4	36	18	88.4	0.802	7.21
XX WT	11.5 dpc	PS2	88	15	40	6	59.1	10.1	26.8
XX WT	11.5 dpc	SLC	56	1	0	1	96.6	1.72	0
XX WT	12.5 dpc	CycPS	NA	156	32	6	NA	80.4	16.5
XX WT	12.5 dpc	Granulosa	1871	1	97	75	91.5	0.0489	4.75
XX WT	12.5 dpc	PS1	487	0	47	21	87.7	0	8.47
XX WT	12.5 dpc	PS2	994	32	325	15	72.8	2.34	23.8
XX WT	12.5 dpc	SLC	542	2	3	36	93	0.343	0.515
XX WT	14.5 dpc	CycPS	NA	2	2	NA	NA	50	50
XX WT	14.5 dpc	Granulosa	611	NA	12	89	85.8	NA	1.69
XX WT	14.5 dpc	PS1	30	NA	1	0	96.8	NA	3.23
XX WT	14.5 dpc	PS2	175	1	15	2	90.7	0.518	7.77
XX WT	14.5 dpc	SLC	139	0	0	13	91.4	0	0
