# Supplementary material for: Gonadal sex reversal at single-cell resolution in Znrf3-deficient mice
Source: Development. 2024 Dec 4;151(23):dev202707. doi: 10.1242/dev.202707 (PMC11658683; doi:10.1242/dev.202707)
Supplement: Table S4. Differential gene expression of classical Wnt genes between B6J XY Z-del and B6J XY WT. [file develop-151-202707-TableS4.xlsx]

## Sheet: Sheet 1
Gene	q-value	Estimate	KEGGWNT
Plcb2	0	-2.39335	TRUE
Wnt4	0	1.13322	TRUE
Fzd9	0	-2.89398	TRUE
Rrs1	0	-0.828467	FALSE
Adhfe1	0	-2.33991	FALSE
Mybl1	0	-2.93021	FALSE
Sulf1	0	1.768	FALSE
Col9a1	0	-2.3459	FALSE
Dst	0	-0.882026	FALSE
Nabp1	0	-2.11432	FALSE
Akr1cl	0	-1.25614	FALSE
Igfbp2	0	1.14109	FALSE
Inha	0	-1.48829	FALSE
Serpine2	0	-2.33543	FALSE
Bok	0	-1.39086	FALSE
Inhbb	0	-0.8875	FALSE
Mapkapk2	0	-0.688547	FALSE
Etnk2	0	-1.06182	FALSE
Btg2	0	-1.10007	FALSE
Lhx9	0	1.34987	FALSE
Soat1	0	0.791766	FALSE
Grem2	0	-2.43844	FALSE
Hnrnpu	0	0.517517	FALSE
Kcnh1	0	-1.58836	FALSE
Vim	0	-0.590254	FALSE
Ptgds	0	-2.86249	FALSE
Qsox2	0	-1.65938	FALSE
Rpl12	0	0.253371	FALSE
Hspa5	0	-0.441832	FALSE
Nr5a1	0	-0.853242	FALSE
Grb14	0	-1.29227	FALSE
Sp5	0	2.36624	FALSE
Itga6	0	0.632186	FALSE
Tyro3	0	-1.55025	FALSE
Gatm	0	-1.74754	FALSE
Mall	0	-3.13564	FALSE
Slc20a1	0	-1.67003	FALSE
Cstdc1	0	-1.76786	FALSE
Cst8	0	-0.957342	FALSE
Cst9	0	-2.39949	FALSE
Cst3	0	-0.605091	FALSE
Fkbp1a	0	-0.552478	FALSE
Defb19	0	-3.18755	FALSE
Dusp15	0	-2.40121	FALSE
Mapre1	0	-0.608994	FALSE
Myl9	0	0.917366	FALSE
Rab5if	0	-0.476374	FALSE
Ppp1r16b	0	-2.58534	FALSE
Serinc3	0	-0.604231	FALSE
Cbln4	0	-3.36553	FALSE
Adrm1	0	-0.98757	FALSE
Col9a3	0	-3.07786	FALSE
Tpd52	0	-0.814123	FALSE
Fabp5	0	-1.28673	FALSE
Pcdh18	0	2.15698	FALSE
Ndufc1	0	-0.421873	FALSE
Dclk1	0	1.70278	FALSE
Rps3a1	0	0.195992	FALSE
Ssr2	0	-0.62839	FALSE
Slc27a3	0	-1.27336	FALSE
Npr1	0	-0.980068	FALSE
S100a11	0	-0.686227	FALSE
Sema6c	0	-1.56542	FALSE
Tent5c	0	-3.01279	FALSE
Atp1a1	0	-0.972975	FALSE
Olfml3	0	-2.39678	FALSE
Gstm7	0	-1.48139	FALSE
Gstm6	0	-1.61009	FALSE
Gstm2	0	-1.08661	FALSE
Gstm1	0	-1.36357	FALSE
Arhgap29	0	1.7501	FALSE
Bcar3	0	-1.5122	FALSE
1810037I17Rik	0	-0.829701	FALSE
Lmo4	0	-1.02017	FALSE
Gng5	0	-0.4348	FALSE
Adgrl2	0	0.870461	FALSE
Col27a1	0	-1.78125	FALSE
Trim32	0	-1.00028	FALSE
Rps6	0	0.238349	FALSE
Col9a2	0	-2.08168	FALSE
Ppt1	0	-0.92062	FALSE
Rnf19b	0	-1.18809	FALSE
Tinagl1	0	-2.58112	FALSE
Fabp3	0	-1.50986	FALSE
Efhd2	0	-1.52405	FALSE
Akap9	0	0.82092	FALSE
Slc4a2	0	-1.1108	FALSE
Ywhah	0	-0.5274	FALSE
Msx1	0	1.54859	FALSE
Sel1l3	0	-1.90993	FALSE
Zar1	0	-2.70193	FALSE
Nipal1	0	-1.75145	FALSE
Sept11	0	-1.40939	FALSE
Spp1	0	-1.69567	FALSE
Pebp1	0	-0.325178	FALSE
Tesc	0	-1.76556	FALSE
Atp2a2	0	-0.868029	FALSE
Camkk2	0	-0.877304	FALSE
Chchd2	0	-0.391173	FALSE
Pdgfa	0	-2.13806	FALSE
Tmem184a	0	-2.01627	FALSE
Ttyh3	0	-0.886957	FALSE
Mmd2	0	-2.01763	FALSE
Arpc1b	0	-0.976988	FALSE
Atp5j2	0	-0.328454	FALSE
Phf14	0	0.636877	FALSE
Mest	0	1.03294	FALSE
Podxl	0	0.918351	FALSE
Akr1b8	0	-1.00668	FALSE
Cald1	0	0.910903	FALSE
Trim24	0	0.811283	FALSE
Zc3hav1	0	-1.14931	FALSE
Cycs	0	-0.754946	FALSE
St3gal5	0	-0.791582	FALSE
Rnf181	0	-1.35129	FALSE
Cyp26b1	0	-2.0897	FALSE
Fbln2	0	-1.56435	FALSE
Adamts9	0	-1.50665	FALSE
Tpi1	0	0.6183	FALSE
Cdkn1b	0	2.01256	FALSE
Eps8	0	-0.998569	FALSE
Ldhb	0	-0.652352	FALSE
Rps9	0	0.189483	FALSE
Peg3	0	0.946535	FALSE
Rps5	0	0.27906	FALSE
Apoe	0	0.958945	FALSE
Axl	0	-0.617621	FALSE
Spint2	0	-1.42955	FALSE
Nudt19	0	-0.97546	FALSE
Pdcd5	0	-0.547424	FALSE
Rps11	0	0.185721	FALSE
Ntf5	0	-1.5143	FALSE
Ldha	0	0.685112	FALSE
Tmem86a	0	-0.952698	FALSE
Mesd	0	-0.637127	FALSE
Rps3	0	0.229179	FALSE
Ucp2	0	-0.978974	FALSE
Pde2a	0	-2.05992	FALSE
Bcl7c	0	-0.868379	FALSE
Gm2044	0	-1.57858	FALSE
Ifitm2	0	0.370242	FALSE
Ifitm1	0	0.661713	FALSE
Tspan4	0	-1.22464	FALSE
Gm45889	0	1.43201	FALSE
H19	0	1.40333	FALSE
Igf2	0	1.55735	FALSE
Cd81	0	-0.39233	FALSE
Kcnq1ot1	0	0.624492	FALSE
Cdkn1c	0	1.10982	FALSE
Tacc1	0	-1.2778	FALSE
Fat1	0	-1.31375	FALSE
Lpl	0	-1.10387	FALSE
Sin3b	0	-0.875976	FALSE
Adgrl1	0	-0.790972	FALSE
Calr	0	-0.770916	FALSE
Mmp2	0	-1.56246	FALSE
Mt3	0	-2.36441	FALSE
Adgrg1	0	-1.13104	FALSE
Mmp15	0	-0.940172	FALSE
Ctrb1	0	-3.61864	FALSE
Bcar1	0	-0.98385	FALSE
Cyba	0	-0.716491	FALSE
Rpl13	0	0.159918	FALSE
St3gal4	0	-2.16278	FALSE
Fxyd6	0	-1.57641	FALSE
Peak1	0	1.30742	FALSE
Nedd4	0	0.465755	FALSE
Col12a1	0	2.69157	FALSE
Me1	0	-1.26682	FALSE
Prss35	0	-1.5045	FALSE
Plod2	0	-1.29392	FALSE
Manf	0	-0.686668	FALSE
Dag1	0	-0.608425	FALSE
Cspg5	0	-2.72744	FALSE
Scap	0	-1.21287	FALSE
Cmtm7	0	-0.739159	FALSE
Vnn1	0	-2.2992	FALSE
Tpd52l1	0	-1.12748	FALSE
Gja1	0	-0.888962	FALSE
Psap	0	-0.522875	FALSE
Tspan15	0	-2.04012	FALSE
Chchd10	0	-1.87618	FALSE
Col18a1	0	-1.75549	FALSE
Abhd17a	0	-0.724501	FALSE
Plekhj1	0	-0.767239	FALSE
Amh	0	-3.31611	FALSE
Hsp90b1	0	-0.558133	FALSE
Actr6	0	0.946147	FALSE
Rmst	0	1.54661	FALSE
Socs2	0	-1.69731	FALSE
Nudt4	0	-0.731294	FALSE
Gm35533	0	-1.44663	FALSE
Nap1l1	0	0.537136	FALSE
Tcn2	0	-1.21658	FALSE
Sptbn1	0	1.05595	FALSE
Stc2	0	-2.01745	FALSE
Npm1	0	0.301222	FALSE
Cdc42se2	0	-0.922464	FALSE
Sparc	0	-0.664989	FALSE
Myh10	0	1.12396	FALSE
Rpl26	0	0.202841	FALSE
Atp1b2	0	-1.32676	FALSE
Shbg	0	-1.32369	FALSE
Smtnl2	0	-1.83252	FALSE
Rtn4rl1	0	-3.13329	FALSE
Unc119	0	-0.583879	FALSE
Scrn2	0	-1.00694	FALSE
Thra	0	-0.767104	FALSE
Igfbp4	0	1.325	FALSE
P3h4	0	-0.741105	FALSE
Rnd2	0	-0.81996	FALSE
Sox9	0	-1.25564	FALSE
Fdxr	0	-1.25357	FALSE
H3f3b	0	-0.414184	FALSE
Trim47	0	-2.72949	FALSE
Pdia6	0	-0.54998	FALSE
Dock4	0	1.38565	FALSE
Ckb	0	-1.60568	FALSE
Elmo1	0	-1.73512	FALSE
Trim27	0	-0.669723	FALSE
Nedd9	0	-1.31423	FALSE
Gmpr	0	-1.15746	FALSE
Susd3	0	-1.19215	FALSE
Cltb	0	-2.26257	FALSE
Nsd1	0	0.65601	FALSE
Ptch1	0	-1.20254	FALSE
Hsd17b3	0	-3.02158	FALSE
Ctsl	0	-0.901886	FALSE
Adamts16	0	-1.74459	FALSE
Mef2c	0	-1.66272	FALSE
Cox7c	0	-0.304143	FALSE
Rps23	0	0.196895	FALSE
Fst	0	3.0861	FALSE
Top2b	0	0.845797	FALSE
Tkt	0	1.00541	FALSE
Tnfrsf19	0	1.17263	FALSE
Clu	0	-1.24288	FALSE
Ptk2b	0	-2.07169	FALSE
Itm2b	0	-0.495857	FALSE
Tsc22d1	0	-0.57851	FALSE
Gdnf	0	-2.33104	FALSE
Laptm4b	0	0.815722	FALSE
Aard	0	-1.8439	FALSE
Col14a1	0	-3.72282	FALSE
Slc45a4	0	-1.22831	FALSE
Ly6e	0	-0.845281	FALSE
Puf60	0	-0.557973	FALSE
Nrbp2	0	-1.65937	FALSE
Lgals1	0	0.821517	FALSE
Rangap1	0	-1.01397	FALSE
Zc3h7b	0	-1.14517	FALSE
Tafa5	0	-1.97964	FALSE
Col2a1	0	-3.14397	FALSE
Dhh	0	-2.82101	FALSE
Nr4a1	0	-2.06996	FALSE
Atg101	0	-0.878466	FALSE
Smim41	0	-0.947965	FALSE
Cebpd	0	-1.1167	FALSE
Itgb5	0	-0.960939	FALSE
Lrrc58	0	-0.77388	FALSE
Robo1	0	-1.94593	FALSE
Ifnar1	0	1.169	FALSE
Rcan1	0	-1.50011	FALSE
Agpat4	0	-1.62286	FALSE
Smoc2	0	-2.31911	FALSE
Srrm2	0	0.423745	FALSE
Pgp	0	-0.699024	FALSE
Mcrip2	0	-1.4269	FALSE
Arhgdig	0	-1.66515	FALSE
Atp6v0e	0	-0.616188	FALSE
Rpl10a	0	0.224198	FALSE
Mapk13	0	-1.69695	FALSE
Rps28	0	-0.28134	FALSE
Rps18	0	0.261346	FALSE
Vapa	0	-0.510347	FALSE
Rab31	0	-1.19621	FALSE
Colec12	0	1.46185	FALSE
Dtna	0	-2.43449	FALSE
Cxxc5	0	-0.69082	FALSE
Aldh7a1	0	-0.928805	FALSE
Tcf4	0	0.870953	FALSE
Mex3c	0	-0.762624	FALSE
Mro	0	-1.73116	FALSE
Rpl17	0	0.225696	FALSE
Chka	0	-0.840287	FALSE
Aldh1a1	0	-1.56318	FALSE
Scd2	0	-0.694853	FALSE
Atp5md	0	-0.496168	FALSE
Emx2	0	1.35697	FALSE
Klhl13	0	1.44642	FALSE
Cul4b	0	1.01571	FALSE
Haus7	0	-0.87393	FALSE
Slc6a8	0	-1.66893	FALSE
AU015836	0	-2.30431	FALSE
Maged1	0	-0.982124	FALSE
Rps4x	0	0.219644	FALSE
Cited1	0	-3.24411	FALSE
Atrx	0	0.638719	FALSE
Bex2	0	-0.804697	FALSE
Tceal9	0	-0.418829	FALSE
Bex3	0	-0.612809	FALSE
Pak3	0	-2.04654	FALSE
Gpm6b	0	-1.331	FALSE
Tmsb4x	0	0.999181	FALSE
mt-Nd5	0	0.453782	FALSE
Hadha	1.00694e-303	0.565101	FALSE
Abtb2	1.46878e-303	-1.85371	FALSE
Uhrf1bp1l	3.38502e-303	0.785578	FALSE
Rpl32	1.6684e-302	0.199217	FALSE
Nav1	5.42529e-302	-0.835186	FALSE
Mrps6	1.09102e-301	-0.80032	FALSE
Rps8	1.60085e-301	0.163426	FALSE
Gm14226	6.42384e-301	-1.23401	FALSE
Fndc3b	1.63305e-300	-0.883969	FALSE
Atp5k	8.82737e-300	-0.505791	FALSE
Wwp2	9.81339e-300	-1.17403	FALSE
Skil	1.30373e-299	-0.905786	FALSE
Zfp277	2.0176e-298	0.900367	FALSE
Afap1l2	1.05762e-297	-2.88919	FALSE
Lsr	3.97794e-296	-0.925746	FALSE
Scarb2	1.71266e-295	-1.5482	FALSE
Iqgap2	2.61317e-294	-1.58209	FALSE
Scrib	4.77636e-294	-1.03212	FALSE
Gabra4	1.02694e-293	1.47582	FALSE
Fgfr2	2.53159e-293	1.78205	FALSE
Serpinb6a	1.4006e-292	-0.47489	FALSE
Pdlim4	1.38884e-291	-1.01778	FALSE
Kctd14	4.97194e-291	-0.44381	FALSE
Jsrp1	3.11969e-290	-1.3925	FALSE
Dcaf12l1	1.17493e-287	1.5679	FALSE
Cttn	1.38853e-287	-0.605738	FALSE
Hnrnpd	4.70258e-287	0.459479	FALSE
Ndfip1	3.85589e-286	-0.320464	FALSE
Ndufc2	2.50716e-285	-0.376354	FALSE
Set	1.11801e-283	0.344369	FALSE
Sox8	6.38192e-283	-2.58465	FALSE
Sumo2	8.57455e-283	-0.253386	FALSE
Etd	4.33847e-282	-2.61643	FALSE
Kitl	1.08277e-281	0.585249	FALSE
Smarcc1	3.49614e-281	0.447754	FALSE
Mir100hg	9.05218e-281	1.30524	FALSE
Ttc3	2.07349e-279	0.417245	FALSE
Gxylt2	4.25671e-278	1.04516	FALSE
Ctsd	6.38235e-278	-0.643976	FALSE
Dynlt1f	1.10542e-277	-0.922748	FALSE
Zfand5	2.17716e-277	0.679083	FALSE
Atp5e	9.56431e-277	-0.293804	FALSE
Rab11fip2	1.17479e-276	0.871556	FALSE
Foxp4	9.49746e-276	-1.02212	FALSE
Ubald2	5.37179e-275	-0.646325	FALSE
Zfp503	9.20984e-275	1.32844	FALSE
Kcnk2	2.43599e-273	-1.32033	FALSE
Colgalt1	3.18146e-273	-0.703042	FALSE
H2afx	2.01896e-272	-0.752457	FALSE
Parp1	3.19295e-272	0.584939	FALSE
Ppib	9.65324e-272	-0.302028	FALSE
E330013P04Rik	1.33327e-270	1.27852	FALSE
Fmnl2	9.66004e-269	0.924429	FALSE
Kdm3a	1.65871e-268	0.913707	FALSE
Rps15a	3.15799e-268	0.183111	FALSE
Lef1	1.04551e-267	2.33479	TRUE
Map3k21	1.26054e-267	-1.7794	FALSE
Fam234a	3.57472e-267	-0.902894	FALSE
Atp5c1	1.11785e-266	-0.308027	FALSE
Ctnnb1	2.10937e-266	-0.347563	TRUE
Spin2c	2.22208e-266	-1.80545	FALSE
Sat2	3.59016e-266	-0.676256	FALSE
Aprt	4.71803e-266	0.805993	FALSE
Pcm1	1.53677e-265	0.63998	FALSE
Fth1	1.57604e-265	-0.274112	FALSE
mt-Nd2	4.30917e-265	0.256455	FALSE
Aph1b	2.74317e-264	-1.30238	FALSE
Nrep	5.72423e-264	-0.800554	FALSE
Cdkn1a	1.26699e-261	1.7221	FALSE
Qk	6.7305e-261	-0.464337	FALSE
Cox6a1	9.6483e-261	-0.420996	FALSE
Sh3tc2	1.72791e-260	-1.08679	FALSE
Rps12	7.39337e-259	0.179155	FALSE
6330411D24Rik	1.11316e-258	2.01112	FALSE
Tmprss13	1.53552e-258	-1.9275	FALSE
Ifitm3	1.64348e-258	2.14724	FALSE
Mgst3	3.4352e-258	-0.61016	FALSE
Nppc	3.80846e-258	-1.7047	FALSE
Gas7	6.66777e-258	-0.783314	FALSE
Abcb10	2.844e-257	-1.64015	FALSE
Rhox8	4.15647e-257	-1.46374	FALSE
Myef2	4.40907e-257	-0.677593	FALSE
Mphosph6	1.73568e-256	-0.92392	FALSE
Tlnrd1	1.13544e-254	-0.874018	FALSE
Nadk	2.99441e-253	-0.731929	FALSE
Fam83d	9.34572e-253	-1.73789	FALSE
Dynll1	9.97365e-253	-0.310502	FALSE
Rpl38	1.22456e-252	-0.248822	FALSE
Bex4	3.43118e-252	-0.856104	FALSE
Islr2	4.5584e-252	-3.19843	FALSE
Shisa2	8.30535e-252	-0.842	FALSE
Tmem258	8.671e-252	-0.495655	FALSE
Mylk	3.07004e-251	-1.39457	FALSE
Atp5b	1.43243e-250	-0.24609	FALSE
Pam	3.18487e-250	1.3062	FALSE
St6gal1	3.39625e-250	-0.89615	FALSE
Schip1	1.09793e-249	-0.917459	FALSE
Ier2	3.53818e-249	-0.667066	FALSE
Cnga1	6.8016e-249	-2.16516	FALSE
Dok1	2.71881e-248	-1.51292	FALSE
Rnf19a	5.14439e-248	-0.785374	FALSE
Tpr	1.08235e-247	0.401773	FALSE
Prss12	5.95064e-247	-2.91197	FALSE
Akr1a1	1.72794e-246	-0.323506	FALSE
Dynlt1a	1.46935e-245	-1.67975	FALSE
Ncl	7.03593e-245	0.337749	FALSE
Aff3	2.0292e-244	1.28984	FALSE
Ywhaq	3.14118e-243	-0.335392	FALSE
Adk	3.67627e-243	0.798832	FALSE
Nfat5	5.84352e-243	0.711903	TRUE
Nkd1	6.99565e-243	1.42318	TRUE
H2afy2	2.07081e-242	0.853805	FALSE
Vamp8	4.45014e-242	-0.536711	FALSE
mt-Nd1	4.8764e-242	0.264157	FALSE
Pgap2	3.83188e-241	-0.508649	FALSE
Prrc2c	4.92904e-241	0.402782	FALSE
Chd4	2.07658e-240	0.425642	FALSE
Klhl5	4.11425e-237	1.58435	FALSE
Adh5	1.64254e-236	-0.406711	FALSE
Bsg	3.29104e-236	-0.264618	FALSE
Cdk14	3.35426e-236	1.94243	FALSE
Kazald1	3.90583e-236	-2.07125	FALSE
Ccn1	6.63175e-236	-0.837269	FALSE
Rps29	7.60138e-236	-0.214919	FALSE
Pdia4	1.03527e-235	-0.531071	FALSE
Setd2	1.87444e-235	0.72495	FALSE
Unc13b	3.9375e-235	-1.23803	FALSE
C1qtnf7	1.40554e-233	0.761089	FALSE
Capns1	1.6028e-233	-0.367095	FALSE
Palld	2.26741e-233	1.21277	FALSE
Entpd5	2.27254e-233	-1.36133	FALSE
Rasl12	2.7101e-233	-1.50802	FALSE
Ccn2	6.05698e-233	-1.63734	FALSE
Mras	8.46373e-233	-0.676026	FALSE
Pgpep1	5.44443e-232	-0.773193	FALSE
Pbx1	1.20193e-231	0.628532	FALSE
Ndufb4	3.0066e-230	-0.380288	FALSE
Rnaset2b	6.41578e-229	1.0228	FALSE
Eef1g	2.92381e-228	0.259182	FALSE
Emx2os	3.50348e-228	1.54381	FALSE
Zfp36l1	6.95015e-228	0.486506	FALSE
Hunk	7.82452e-228	1.55215	FALSE
Mdfi	9.3933e-228	-0.678171	FALSE
Selenow	1.51434e-227	0.475381	FALSE
Thrap3	1.90314e-227	0.485655	FALSE
N4bp2l1	2.51077e-227	-1.70802	FALSE
Eml4	3.11671e-224	0.806459	FALSE
Cox8a	5.9947e-223	-0.254108	FALSE
Tmcc3	3.80718e-222	-2.88685	FALSE
Serinc5	7.01022e-222	-1.06804	FALSE
Mrfap1	9.13127e-222	-0.298565	FALSE
Ubb	1.34884e-221	-0.181955	FALSE
Ptpn4	4.40673e-221	1.31408	FALSE
Dnajb11	6.29937e-220	-0.699254	FALSE
Cgnl1	7.64539e-220	0.803617	FALSE
Cacna2d2	8.94897e-220	-3.71181	FALSE
Brpf3	1.13163e-219	-0.879881	FALSE
Tnfrsf21	8.02558e-219	-1.34183	FALSE
Tut4	4.14831e-218	0.545085	FALSE
Gata4	8.22861e-218	-0.439623	FALSE
Rpl41	1.03548e-217	-0.153663	FALSE
Sox10	4.04522e-217	-2.44381	FALSE
Gsta4	5.50455e-217	-0.501235	FALSE
Gm42418	6.37936e-217	0.718878	FALSE
Vasn	7.5958e-217	-0.916637	FALSE
Sema3a	1.18555e-216	1.78101	FALSE
Ccdc61	4.26348e-216	1.14989	FALSE
Prdx2	4.75716e-216	-0.209311	FALSE
Igsf3	7.2112e-216	-0.864406	FALSE
Polr2l	1.51172e-215	-0.906673	FALSE
Rps19	1.11431e-214	0.158528	FALSE
Atpif1	4.42891e-214	0.272344	FALSE
Acadl	6.86061e-214	0.553099	FALSE
Cgn	8.13315e-214	0.96235	FALSE
Irx3	8.40506e-214	2.36042	FALSE
Cers4	1.64981e-213	0.958353	FALSE
Adm	4.77575e-213	1.67712	FALSE
Trim62	7.57551e-213	-0.880548	FALSE
Aldh3b1	8.83921e-213	-0.864148	FALSE
Hacd2	9.8349e-213	-0.736506	FALSE
Dhx9	1.49898e-211	0.566669	FALSE
Rpl7a	5.88997e-211	0.208773	FALSE
Rps6ka3	1.15961e-210	0.821959	FALSE
Grasp	4.18052e-210	-0.945426	FALSE
Rps7	8.99433e-210	0.151721	FALSE
Rdx	6.21063e-208	-0.396177	FALSE
Eif4ebp1	1.17408e-207	-0.625873	FALSE
Limk1	2.14938e-207	-1.15504	FALSE
Cdo1	3.86689e-207	-1.23762	FALSE
Sesn3	1.46905e-206	0.829444	FALSE
Rock2	1.0367e-205	0.739994	TRUE
Nisch	2.41551e-204	-0.339396	FALSE
Ccdc80	1.49292e-203	1.42352	FALSE
Fbrsl1	1.87942e-203	-0.9075	FALSE
Nnat	1.79857e-202	0.708975	FALSE
Tmem147	2.26579e-202	-0.508947	FALSE
Serpinh1	1.0452e-201	-0.248537	FALSE
Fgf13	3.42303e-200	-2.53658	FALSE
Tcf12	5.58075e-199	0.572867	FALSE
Pnmt	1.26612e-198	-2.32943	FALSE
Lzts1	1.37697e-198	1.6904	FALSE
Vdac3	2.29088e-198	-0.274468	FALSE
Rp9	4.83874e-198	-0.395692	FALSE
Prdx3	6.88566e-198	0.439887	FALSE
Adamts19	8.0506e-198	2.0833	FALSE
Pqlc1	1.16507e-197	-0.69695	FALSE
Uqcrq	6.01505e-197	-0.354887	FALSE
Cadps	1.33357e-195	-1.61736	FALSE
Cd164	6.76921e-195	-0.495949	FALSE
Rps10	2.40898e-194	0.145809	FALSE
Smarca5	2.44643e-194	0.370921	FALSE
Top1	2.54906e-193	-0.272354	FALSE
Mgst1	3.77482e-193	-0.398921	FALSE
Siglece	3.80211e-193	-2.86956	FALSE
Ube2e1	6.68826e-192	-0.5762	FALSE
Vat1	8.97385e-192	-0.647877	FALSE
Idh2	7.65881e-191	-0.279125	FALSE
Hist1h2bc	9.13678e-191	-1.27103	FALSE
Pcf11	9.88213e-191	0.914129	FALSE
Mdh1	1.07272e-190	-0.320022	FALSE
Ephb6	1.08509e-190	-1.1706	FALSE
Dct	1.12565e-190	-1.65322	FALSE
Basp1	3.2043e-190	-0.666784	FALSE
Tef	4.22035e-190	-1.0478	FALSE
Pxdn	6.64986e-190	-0.610417	FALSE
Supt16	2.11009e-189	0.569724	FALSE
Pdlim1	2.15506e-189	-1.55151	FALSE
Ahnak	7.70369e-189	1.17241	FALSE
Bend7	4.9749e-188	-1.8255	FALSE
Ptprf	7.18493e-188	-0.429222	FALSE
Itpr2	9.56039e-188	1.70877	FALSE
Sidt2	1.46673e-187	-0.707786	FALSE
Hexa	2.76947e-187	-0.680418	FALSE
Fgfrl1	2.89479e-187	-0.823244	FALSE
Pitpnm2	5.7414e-187	-1.58511	FALSE
Smad7	7.94597e-187	-0.500625	FALSE
Phlda3	4.31339e-186	-0.865775	FALSE
Prcd	4.47634e-186	1.00924	FALSE
Il6st	4.49644e-186	1.21716	FALSE
Baz1b	4.94022e-186	0.611802	FALSE
Mbnl3	5.03946e-186	1.89532	FALSE
Saraf	7.98199e-186	-0.625298	FALSE
Megf6	1.28196e-185	-2.43281	FALSE
Caprin1	1.45174e-184	0.41006	FALSE
Fbn2	2.70836e-184	0.793839	FALSE
Rcc2	6.89957e-184	-0.645205	FALSE
Dock10	1.15018e-183	-1.5782	FALSE
Sfpq	2.20941e-183	0.376915	FALSE
Rps14	1.52084e-182	0.141424	FALSE
Slc38a5	1.58012e-182	-3.17671	FALSE
Ndn	7.14233e-182	0.509813	FALSE
Rcn1	1.77027e-181	-0.510756	FALSE
Map2k1	4.70011e-181	-0.704263	FALSE
Bag6	4.8609e-181	-0.509392	FALSE
Akap11	5.48157e-181	1.03261	FALSE
Wnt6	7.37761e-181	-0.357727	TRUE
Mfsd13a	1.00073e-180	-1.16874	FALSE
Sgms1	5.41227e-180	-0.739268	FALSE
Zfp703	8.35432e-180	0.803807	FALSE
Tspan7	1.3729e-179	-0.677996	FALSE
Scara5	3.75748e-179	-0.96378	FALSE
Atp5j	4.57075e-179	-0.234575	FALSE
Cul1	5.84882e-179	0.488715	TRUE
Rnf213	6.98409e-179	0.546007	FALSE
Gm11837	1.45808e-178	-1.27581	FALSE
Serf2	4.70001e-178	-0.197023	FALSE
AY036118	4.83799e-178	1.29742	FALSE
Gata6	9.31068e-178	0.49509	FALSE
Cd320	3.29555e-177	-0.485224	FALSE
Inppl1	5.38949e-177	-0.721005	FALSE
Fubp1	1.31602e-176	0.354654	FALSE
Tex15	1.78312e-176	2.44435	FALSE
Rin3	2.70083e-176	-1.2218	FALSE
Sp3	2.92676e-176	0.625713	FALSE
Uqcr11	3.25751e-176	-0.3124	FALSE
Crispld2	4.68354e-176	-2.4865	FALSE
Galnt10	5.31214e-176	-1.50832	FALSE
Plekha4	7.26819e-175	-1.61951	FALSE
Slc25a5	2.57741e-174	-0.353393	FALSE
Pmepa1	3.63758e-174	-1.73996	FALSE
Rev3l	3.68676e-174	0.731956	FALSE
Arhgap21	3.97311e-174	0.813517	FALSE
Hsd17b1	9.02364e-174	-3.50957	FALSE
Sntb2	1.36641e-173	-0.550341	FALSE
Tspan32	3.49449e-173	-1.27306	FALSE
Ptpn13	1.17832e-172	0.900101	FALSE
Rack1	1.60487e-172	0.15988	FALSE
Fam241a	1.99854e-172	-1.76439	FALSE
Ass1	2.32489e-172	-1.15565	FALSE
Igf1	2.69108e-172	1.64082	FALSE
Fxr2	4.02035e-172	-0.623071	FALSE
Zmym4	4.36115e-172	0.793573	FALSE
Egr1	8.75147e-172	-0.908557	FALSE
Rgn	4.30425e-171	-1.30825	FALSE
Ankrd63	4.35036e-171	-4.06555	FALSE
Eef1b2	6.95062e-171	0.192817	FALSE
Gadd45g	8.1358e-171	-0.562248	FALSE
Padi2	2.94011e-170	-3.37729	FALSE
Pkp4	3.6873e-170	-1.00942	FALSE
Rps13	1.67479e-169	0.143662	FALSE
Huwe1	2.11747e-169	0.461137	FALSE
Klf7	2.6801e-169	1.21074	FALSE
Man1a	2.59262e-168	1.30755	FALSE
Selenoh	4.44423e-168	-0.364172	FALSE
Adgrl3	1.07105e-167	0.895469	FALSE
Timm8a1	1.11768e-167	0.657111	FALSE
Rlf	1.20748e-167	0.755613	FALSE
Etl4	1.64108e-167	-0.830477	FALSE
Slc24a5	3.23266e-167	-0.756855	FALSE
Ell2	4.04518e-167	-1.01135	FALSE
Fat4	4.5277e-167	2.67414	FALSE
Hdhd5	4.62522e-167	-1.2421	FALSE
Bmp2	5.52742e-167	2.13003	FALSE
Snx6	5.17555e-166	0.409378	FALSE
Man2a1	5.18323e-166	1.17132	FALSE
Rnaset2a	5.8909e-166	0.90497	FALSE
Pink1	2.05326e-165	-0.693977	FALSE
Vcpip1	2.095e-165	-0.646155	FALSE
Isyna1	2.10878e-165	-0.3034	FALSE
Erbin	2.31489e-165	0.82129	FALSE
Suz12	2.66165e-165	0.630323	FALSE
Ttc39c	1.91149e-164	-0.941561	FALSE
Gnb5	2.04182e-164	-0.950284	FALSE
Cachd1	2.08009e-164	1.07529	FALSE
Hmgcs1	2.28286e-164	0.593364	FALSE
Dok7	3.33453e-164	-1.97816	FALSE
Erbb3	4.03729e-164	-2.29861	FALSE
Pald1	5.39452e-164	-0.928828	FALSE
Epha7	1.20028e-163	1.11395	FALSE
Nrip1	2.18356e-163	0.652846	FALSE
Tgif1	2.79577e-163	-0.528722	FALSE
B3gnt2	3.22528e-163	-1.21793	FALSE
Arpc1a	5.99927e-163	-0.380452	FALSE
Mcm6	6.20988e-163	0.525449	FALSE
Magi1	6.52498e-163	0.843387	FALSE
Lpcat2	8.13543e-163	-1.9262	FALSE
Slc7a2	1.03126e-162	1.56521	FALSE
Peg10	1.15315e-162	1.08116	FALSE
Sorbs2	1.05082e-161	1.72128	FALSE
Rps2	3.77472e-161	0.172145	FALSE
Mllt3	5.74187e-161	1.41653	FALSE
Slc44a2	5.78252e-161	-0.823176	FALSE
Wbp2	1.34914e-160	-0.777959	FALSE
Lrrn1	2.01713e-160	1.57921	FALSE
Sh3bp5	1.0374e-159	-0.626558	FALSE
Tagln2	2.23569e-159	-1.2838	FALSE
Ereg	2.38533e-159	1.66465	FALSE
Cib2	5.07312e-159	1.15606	FALSE
Ccnd1	6.61924e-159	0.771351	TRUE
Reep1	1.16539e-158	0.649973	FALSE
Dapk1	4.9875e-158	0.712693	FALSE
Asns	5.32322e-158	0.844853	FALSE
Mafk	1.28296e-157	-1.83577	FALSE
Gjb2	2.37257e-157	-4.16974	FALSE
Ddr1	7.99407e-157	-0.742913	FALSE
Rpl29	1.37372e-156	0.142546	FALSE
Bcat2	1.9769e-156	-0.573731	FALSE
Ube2s	2.33201e-156	-0.440719	FALSE
Tenm3	2.34865e-156	2.1676	FALSE
Csgalnact1	4.61041e-156	2.23792	FALSE
Bricd5	2.009e-155	-1.31786	FALSE
Cox7a2	4.83017e-155	-0.268625	FALSE
Arfgef1	5.83417e-155	0.648282	FALSE
Slc39a10	6.05362e-155	0.63335	FALSE
Prickle1	7.55161e-155	-1.48421	TRUE
Usp9x	8.02559e-155	0.40526	FALSE
Smco4	3.75869e-154	-0.491804	FALSE
Cela3b	9.80873e-154	-2.20632	FALSE
Nrn1	1.99432e-153	1.51132	FALSE
Sft2d2	3.66847e-153	-0.826171	FALSE
Itpr1	9.58384e-153	0.843583	FALSE
Lrp4	1.33359e-152	-1.6299	FALSE
Tnnt1	3.65235e-152	0.861583	FALSE
Nfib	3.70892e-152	0.509321	FALSE
Atp5g3	4.00832e-152	-0.294167	FALSE
Zbtb7c	4.83803e-152	0.683573	FALSE
mt-Nd6	5.56103e-152	0.966519	FALSE
Dnpep	1.83857e-151	-0.542634	FALSE
Tfdp2	9.41394e-151	0.586161	FALSE
Prkcd	3.00814e-150	0.842915	FALSE
Ankrd13a	4.18989e-150	-0.648221	FALSE
Gm5868	1.21864e-149	-1.58164	FALSE
Cntn4	1.2291e-149	1.59005	FALSE
Adora1	1.95163e-149	-1.30418	FALSE
P2rx4	2.64584e-149	-0.698288	FALSE
Scyl2	3.62568e-149	0.921106	FALSE
Mxra7	3.78987e-149	-0.814267	FALSE
Zfp638	4.48764e-149	0.523528	FALSE
Rpl3	4.70069e-149	0.14064	FALSE
Axin2	5.12384e-149	1.9315	TRUE
Fam162a	6.87759e-149	0.441346	FALSE
Micu1	9.06749e-149	0.89118	FALSE
Foxl2	1.07976e-148	2.31174	FALSE
Mbp	1.11054e-148	-1.79518	FALSE
Hspa4	1.17042e-148	0.365812	FALSE
Hist1h1b	3.04332e-148	1.34341	FALSE
Sgk3	4.93325e-148	-0.810652	FALSE
Tmem64	4.96495e-148	-0.826407	FALSE
Mycbp2	5.4996e-148	0.550452	FALSE
Ifngr2	1.88649e-147	0.478767	FALSE
Map1lc3b	1.89763e-147	-0.355157	FALSE
Cnp	2.01705e-147	-0.913283	FALSE
Homer2	2.28295e-147	-0.759591	FALSE
Tshz2	3.05242e-147	0.713938	FALSE
Vstm4	5.30563e-147	-0.969588	FALSE
Stk24	7.73047e-147	0.520746	FALSE
Rgs11	8.34115e-147	-0.829772	FALSE
Wapl	8.46581e-147	0.52281	FALSE
Pard6b	1.39291e-146	-1.25052	FALSE
Tnnc1	5.58522e-146	-2.54652	FALSE
Hist1h1e	7.13614e-146	1.35666	FALSE
Gpr37	8.81602e-146	-0.554011	FALSE
Khdrbs1	1.24713e-145	0.3953	FALSE
Smim20	1.16212e-144	-0.598533	FALSE
Serpinb6b	2.05063e-144	0.672763	FALSE
Ctrl	2.34965e-144	-2.12237	FALSE
Tuba1a	2.80787e-144	-0.513563	FALSE
Ubc	2.85807e-144	-0.234922	FALSE
Aunip	5.17869e-144	-1.09082	FALSE
Gpc1	8.79959e-144	-0.934625	FALSE
Ddost	1.30462e-143	-0.371849	FALSE
Tmem248	3.19885e-143	-0.743423	FALSE
Cenpv	6.21594e-143	-0.566253	FALSE
Sbsn	7.85083e-143	-0.997413	FALSE
Ankrd11	9.80174e-143	0.411046	FALSE
Kat6b	1.04194e-142	0.769505	FALSE
Cyb5b	1.5472e-142	0.714562	FALSE
Jam2	2.33821e-142	-1.93536	FALSE
Phf3	2.38794e-142	0.480406	FALSE
Ktn1	6.42336e-142	0.375524	FALSE
Marcks	6.46289e-142	0.401647	FALSE
Gng2	6.63482e-142	1.13717	FALSE
Myo5b	8.56124e-142	0.857829	FALSE
Pik3c2a	1.11626e-141	0.724691	FALSE
Specc1l	4.77686e-141	0.740944	FALSE
Gprin3	1.05966e-140	-1.9431	FALSE
Cldn11	4.65536e-140	-1.15436	FALSE
Hmgb3	1.16646e-139	-0.295038	FALSE
Etv5	2.85614e-139	-0.776968	FALSE
Cox6b2	4.6897e-139	0.739951	FALSE
Enpp2	1.4174e-138	1.51253	FALSE
Rec8	2.21104e-138	1.50215	FALSE
Pofut2	2.57487e-138	-0.544687	FALSE
Oaf	3.4066e-138	-0.928887	FALSE
Rpl7	3.83219e-138	0.139038	FALSE
Mark4	3.83924e-138	-0.710481	FALSE
Ddah2	4.05155e-138	0.736646	FALSE
Atp5mpl	4.82905e-138	-0.297584	FALSE
Kmt2a	6.02226e-138	0.638844	FALSE
Ppp1r14c	1.01269e-137	-2.67529	FALSE
Stim1	1.74022e-137	-0.509626	FALSE
Scx	4.93121e-137	-1.71881	FALSE
Sacs	5.88747e-137	1.48792	FALSE
Ctsb	1.51465e-136	-0.411868	FALSE
Miip	1.97129e-136	-0.937019	FALSE
Pcsk6	2.4608e-136	-0.595631	FALSE
Map4k4	1.13566e-135	0.399947	FALSE
Tuba1c	1.31058e-135	-0.717116	FALSE
1700017B05Rik	3.40377e-135	-0.507053	FALSE
Aff4	4.49343e-135	0.542156	FALSE
Mindy1	5.28736e-135	-0.843214	FALSE
Pank1	5.81692e-135	0.447058	FALSE
Tmeff1	1.03254e-134	-0.516436	FALSE
Mboat2	1.39538e-134	-0.498264	FALSE
Calm1	1.66615e-134	0.239855	FALSE
Atp8a2	1.96224e-134	-0.980264	FALSE
Gabarapl2	3.63985e-134	-0.428359	FALSE
Hcrtr1	1.24745e-133	-3.49558	FALSE
Khdrbs3	2.66175e-133	-1.18729	FALSE
P3h1	3.8742e-133	-0.632637	FALSE
Wsb2	4.3265e-133	-0.473057	FALSE
Lgr5	5.57445e-133	-0.934037	FALSE
Mcam	1.62594e-132	-2.2619	FALSE
Hes5	1.63521e-132	-3.72225	FALSE
Slc38a1	2.03324e-132	-0.433809	FALSE
Bdh1	2.87251e-132	-1.17024	FALSE
Mtss2	3.14819e-132	-0.734764	FALSE
Creb3l2	4.72543e-132	-0.515821	FALSE
Adh1	2.0825e-130	-2.65468	FALSE
Gna12	2.62882e-130	-0.72994	FALSE
Arhgef4	3.11421e-130	-1.73608	FALSE
Cks2	3.29149e-130	-0.626152	FALSE
Rab3b	4.83491e-130	-2.0738	FALSE
Dusp6	7.09892e-130	-0.748324	FALSE
Ahsg	2.09295e-129	-1.86978	FALSE
Gsta3	3.58114e-129	-2.10945	FALSE
Lmf1	4.54083e-129	-0.849062	FALSE
Ctsf	1.42344e-128	-0.714352	FALSE
Rpl8	2.42338e-128	0.113908	FALSE
Ccdc136	4.34088e-128	1.38583	FALSE
Ptms	2.56708e-127	0.257883	FALSE
Junb	2.87297e-127	-1.00265	FALSE
H2afz	3.71263e-127	-0.355968	FALSE
Cemip2	6.85627e-127	-0.688613	FALSE
Chpt1	8.57491e-127	0.707276	FALSE
Paqr5	1.09628e-126	-3.18415	FALSE
Adgra3	1.71434e-126	-0.501293	FALSE
Sdc4	3.18558e-126	-0.546163	FALSE
Minpp1	6.92892e-126	-0.526481	FALSE
Pmf1	1.14474e-125	-0.654492	FALSE
Vps26a	1.15153e-125	-0.637211	FALSE
Myo18a	1.36725e-125	-0.693791	FALSE
Myo1b	2.69947e-125	0.815011	FALSE
Phb2	3.20596e-125	-0.279615	FALSE
Prrx2	3.65347e-125	1.31372	FALSE
Ndufa1	3.77726e-125	-0.493363	FALSE
Hnrnpul2	5.96186e-125	0.503307	FALSE
Zfhx3	8.7443e-125	0.592901	FALSE
Ckap4	9.25148e-125	-0.391828	FALSE
Zan	3.74763e-124	-2.82998	FALSE
Tomm20	4.46879e-124	-0.237383	FALSE
Akr1b3	4.79952e-124	-0.390279	FALSE
Eif2ak2	7.59516e-124	1.04002	FALSE
Hecw2	7.84568e-124	-1.3484	FALSE
Mapre3	1.03528e-123	-1.20996	FALSE
Elob	1.45524e-123	-0.201631	FALSE
Kremen1	6.16119e-123	-1.26791	FALSE
Ergic3	1.2102e-122	-0.349008	FALSE
Cdc42ep5	1.51926e-122	0.732302	FALSE
Ranbp2	1.57598e-122	0.493727	FALSE
Vcpkmt	2.48045e-122	-0.95876	FALSE
Numb	2.84991e-122	0.62801	FALSE
Rpl13a	2.90894e-122	0.135831	FALSE
Smchd1	6.89991e-122	0.534962	FALSE
Cdk4	1.14409e-121	0.216062	FALSE
Reep6	1.36869e-121	-1.55753	FALSE
Atp6v0c	2.73857e-121	-0.217816	FALSE
Myl12a	4.51392e-121	-0.293747	FALSE
Cdc42se1	5.39292e-121	-0.731533	FALSE
Tnfrsf12a	1.05481e-120	-1.50636	FALSE
Efhd1	2.42015e-120	-1.14593	FALSE
Mmp14	8.45572e-120	0.666441	FALSE
Tmem150a	1.19361e-119	-0.773126	FALSE
Tmem59	2.0236e-119	-0.317547	FALSE
Tuba1b	2.03745e-119	-0.301042	FALSE
Cpe	2.51624e-119	-0.503244	FALSE
Cmas	3.44788e-119	-0.516002	FALSE
Mif	3.9302e-119	0.246446	FALSE
Hsp90ab1	4.72358e-119	0.113083	FALSE
Tnks2	6.07378e-119	0.407095	FALSE
Dixdc1	9.62512e-119	1.41601	FALSE
Ltbp1	2.20681e-118	0.810983	FALSE
Serbp1	2.36521e-118	0.184328	FALSE
Asap1	5.02572e-118	0.562061	FALSE
Nynrin	1.05561e-117	0.812111	FALSE
Mamld1	1.51812e-117	-1.2453	FALSE
Vcan	1.71644e-117	0.799306	FALSE
Nkd2	1.93982e-117	-1.35338	TRUE
Atp6v0b	4.39495e-117	-0.402231	FALSE
Fgf9	8.4982e-117	-1.00744	FALSE
Ssr1	2.23269e-116	-0.404716	FALSE
Gng13	2.32691e-116	1.49447	FALSE
Papss1	2.57024e-116	-0.484224	FALSE
Tex30	9.11526e-116	-0.796835	FALSE
Erbb2	1.0814e-115	-0.772296	FALSE
Eif1	1.11309e-115	-0.153228	FALSE
Arhgef16	1.24943e-115	-1.90767	FALSE
Papss2	1.55316e-115	-1.56721	FALSE
Srgn	3.33156e-115	-3.49316	FALSE
Tpst2	5.87563e-115	0.723165	FALSE
Anxa2	6.98766e-115	0.332967	FALSE
Gm45765	7.69351e-115	1.34971	FALSE
Bves	1.34506e-114	-1.28716	FALSE
Cbln1	3.64844e-114	-2.7878	FALSE
Psme4	8.80314e-114	0.646384	FALSE
Nipbl	1.14911e-113	0.425075	FALSE
Kif21a	1.4096e-113	-1.02004	FALSE
Aagab	2.42371e-113	-0.805557	FALSE
Kdelr2	2.66182e-113	-0.389209	FALSE
Zfp292	3.74244e-113	0.386502	FALSE
Snca	3.89896e-113	1.20553	FALSE
Pkm	5.50369e-113	0.239948	FALSE
Chpf	7.57609e-113	-0.934529	FALSE
Mid1ip1	7.59856e-113	0.621613	FALSE
Ppargc1a	1.01633e-112	-2.09162	FALSE
Pgbd5	1.15367e-112	-0.994173	FALSE
Tjp2	1.18302e-112	-0.847051	FALSE
Sfrp4	1.24165e-112	-2.74127	TRUE
Klk1	1.9323e-112	-2.42937	FALSE
Nedd8	3.14948e-112	-0.237505	FALSE
Trib1	3.16327e-112	-1.19644	FALSE
BC034090	3.70542e-112	-0.684282	FALSE
Tgfb1i1	3.71426e-112	1.27916	FALSE
Cep350	5.69856e-112	0.85644	FALSE
Ogt	7.39784e-112	0.402783	FALSE
Golgb1	7.75274e-112	0.514452	FALSE
Nsg1	9.16852e-112	1.39878	FALSE
Srsf9	9.38844e-112	-0.282929	FALSE
Arhgap28	1.33345e-111	1.49591	FALSE
Glb1	1.55472e-111	-0.762765	FALSE
Cbfb	1.72482e-111	-0.578823	FALSE
Cbr3	1.85577e-111	0.884203	FALSE
Hivep3	1.97187e-111	-1.5241	FALSE
Igfbp7	1.99853e-111	-1.6833	FALSE
Rfc1	2.42891e-111	0.509966	FALSE
Snhg6	8.08967e-111	-0.466802	FALSE
Hnrnpa0	1.07248e-110	-0.428666	FALSE
Gsg1l	2.57369e-110	-1.93296	FALSE
Cystm1	3.19917e-110	-2.40731	FALSE
H2-Aa	3.89858e-110	-2.72868	FALSE
Jund	5.48506e-110	-0.262407	FALSE
Mpdz	8.58299e-110	0.995103	FALSE
Gfra1	1.14291e-109	-2.50178	FALSE
Cend1	1.21432e-109	-2.33133	FALSE
Egfl6	1.5882e-109	1.7234	FALSE
Arpp19	5.09918e-109	-0.296471	FALSE
Rpsa	9.22444e-109	0.132948	FALSE
Mgat4b	1.11006e-108	-0.573129	FALSE
Carmil1	1.19943e-108	-0.909258	FALSE
Atxn7l3b	2.10124e-108	0.260732	FALSE
Chd2	2.36458e-108	0.588461	FALSE
Etfb	2.39831e-108	0.294513	FALSE
Nme4	2.63749e-108	0.605479	FALSE
Txnip	3.44164e-108	0.559347	FALSE
Synpo	6.47748e-108	-1.72129	FALSE
Dmrt1	6.95985e-108	-0.764034	FALSE
Derl3	6.99451e-108	-1.15475	FALSE
Tbc1d10a	7.32352e-108	-0.809923	FALSE
Cebpa	1.66615e-107	-2.57552	FALSE
Add3	2.14142e-107	0.650309	FALSE
Nrd1	2.20213e-107	-0.428267	FALSE
Gramd1b	2.30572e-107	-0.925919	FALSE
Hdlbp	2.36565e-107	0.33406	FALSE
Loxl3	2.40602e-107	-1.58127	FALSE
Slco3a1	4.19396e-107	-1.41929	FALSE
Rplp1	4.25806e-107	0.126269	FALSE
Pcsk5	5.03539e-107	-0.630249	FALSE
Birc6	7.82625e-107	0.480549	FALSE
BC006965	8.42884e-107	-2.42891	FALSE
Pcolce	9.95739e-107	-0.399387	FALSE
Hsd17b11	1.03238e-106	0.765064	FALSE
Prkce	1.41344e-106	-0.885752	FALSE
Tubb2b	1.63237e-106	-0.434987	FALSE
Frmd4a	2.77661e-106	-0.910491	FALSE
Samhd1	4.08915e-106	0.857536	FALSE
Macf1	5.80802e-106	0.402843	FALSE
Dnajc3	1.00548e-105	-0.514754	FALSE
Fuca1	1.41427e-105	-0.554722	FALSE
Cygb	1.79221e-105	0.945537	FALSE
Scaf11	1.90538e-105	0.344352	FALSE
Cntln	2.80941e-105	0.711932	FALSE
Tmbim6	4.01393e-105	-0.298069	FALSE
Hmbs	4.55638e-105	-0.445635	FALSE
Frmd6	4.57028e-105	1.33945	FALSE
Phlda1	5.44076e-105	0.723961	FALSE
Acss2	5.49105e-105	-1.11474	FALSE
Ptpn6	7.43578e-105	-1.92406	FALSE
Kif5b	9.15201e-105	0.272553	FALSE
Rtn4	1.13405e-104	0.289663	FALSE
Hspb1	1.22614e-104	-0.439675	FALSE
Zfp106	2.17146e-104	0.458261	FALSE
Msi1	2.37314e-104	-0.778024	FALSE
Taf1	2.3917e-104	0.768508	FALSE
Arhgap12	7.51518e-104	0.677524	FALSE
Akr7a5	1.11371e-103	-0.354136	FALSE
Slc6a4	1.2297e-103	-2.63018	FALSE
Sdf4	1.29115e-103	-0.406986	FALSE
Tmem100	1.52105e-103	-3.40765	FALSE
Vdac2	2.9033e-103	-0.254142	FALSE
Camk2d	3.30505e-103	-0.622835	TRUE
Gpc6	4.87402e-103	-0.809872	FALSE
Tusc1	7.16518e-103	-0.832099	FALSE
Vsig10	8.15898e-103	-0.87142	FALSE
Ctxn1	8.28962e-103	0.659253	FALSE
Eif3a	8.45602e-103	0.218585	FALSE
Vegfa	9.74932e-103	0.720772	FALSE
Zfp467	1.00228e-102	-0.668478	FALSE
Knop1	1.24309e-102	0.366968	FALSE
Emc1	1.41266e-102	-0.789909	FALSE
Grn	1.59357e-102	-0.544989	FALSE
Sf3a2	2.49089e-102	-0.537634	FALSE
Jpt1	2.58621e-102	-0.30531	FALSE
Brwd3	4.17783e-102	0.790572	FALSE
Fbln5	4.68056e-102	-1.72463	FALSE
Pfkl	4.99036e-102	0.462056	FALSE
Sh2b2	5.16758e-102	-1.24724	FALSE
Cox6b1	5.42348e-102	-0.209069	FALSE
Acot1	1.35597e-101	-0.31161	FALSE
Ndufb1-ps	1.79089e-101	-0.349948	FALSE
Kdm1a	1.99724e-101	0.371118	FALSE
Zfhx4	2.725e-101	0.95544	FALSE
Trps1	3.13567e-101	0.93634	FALSE
Vamp5	3.14673e-101	-1.03322	FALSE
1700016F12Rik	3.24037e-101	-1.34906	FALSE
Ube2e2	3.97891e-101	-0.557809	FALSE
Scarb1	4.60051e-101	-0.557117	FALSE
Jun	4.95904e-101	-0.464149	TRUE
Pgk1	5.30974e-101	0.286907	FALSE
Vwa1	9.24459e-101	-2.17312	FALSE
Cemip	1.09076e-100	-1.48357	FALSE
F3	1.28492e-100	-1.82744	FALSE
Prdx1	1.35121e-100	-0.171509	FALSE
Prdm2	2.16364e-100	0.623341	FALSE
Plat	5.71143e-100	-0.71412	FALSE
Eef1a1	9.65428e-100	0.0985835	FALSE
Rpn1	1.01637e-99	-0.407	FALSE
Ccnd2	1.19956e-99	0.418117	TRUE
Psmb1	1.41459e-99	-0.218822	FALSE
Hsd11b2	1.42067e-99	-1.56009	FALSE
Rpl9	1.47611e-99	0.108595	FALSE
Ppp1r36	1.51936e-99	-1.89292	FALSE
Impa1	1.79491e-99	-0.512759	FALSE
Abca2	2.63428e-99	-1.35885	FALSE
Pkn1	3.05094e-99	-0.648549	FALSE
Spry4	4.07193e-99	-1.07367	FALSE
Gm42941	4.50009e-99	-1.28866	FALSE
Rbp1	5.46879e-99	0.780539	FALSE
Rpl36al	6.41069e-99	-0.183772	FALSE
Ss18l2	8.48506e-99	-0.588396	FALSE
Naca	1.04232e-98	0.121473	FALSE
Rpgrip1l	2.10137e-98	1.16664	FALSE
Runx1	2.73541e-98	0.552032	FALSE
Pik3r3	2.80032e-98	1.18193	FALSE
Rps15	4.94026e-98	0.116141	FALSE
Dnajc10	5.19657e-98	0.560965	FALSE
Smc5	9.24498e-98	0.608133	FALSE
Plxna1	9.38851e-98	-0.768036	FALSE
Folr1	1.70565e-97	-0.876947	FALSE
Lhfpl2	1.92292e-97	0.817098	FALSE
Inpp5f	2.51891e-97	1.49659	FALSE
Ndufs5	2.96915e-97	-0.302696	FALSE
Gm26917	3.56136e-97	0.638465	FALSE
Nin	3.62588e-97	1.27988	FALSE
Eif4g1	3.64666e-97	0.321341	FALSE
Thbd	5.33245e-97	-2.07344	FALSE
Dlgap4	5.58114e-97	0.535623	FALSE
Myo7a	9.63013e-97	-0.855072	FALSE
Naglu	1.3051e-96	-0.927155	FALSE
Sorbs3	1.61722e-96	-0.76137	FALSE
Pds5b	1.62736e-96	0.529614	FALSE
Fosl2	1.72382e-96	-1.30649	FALSE
Dsp	1.77345e-96	-0.683039	FALSE
Ptprg	1.77795e-96	0.602994	FALSE
Stt3a	1.97711e-96	-0.467658	FALSE
Tmem171	3.15433e-96	1.34939	FALSE
Utrn	3.84187e-96	0.510011	FALSE
Prss53	5.03746e-96	-2.6807	FALSE
Zfyve21	5.98146e-96	-0.475364	FALSE
Grb10	6.02683e-96	0.414502	FALSE
Klf4	6.91174e-96	-0.694995	FALSE
Cst11	6.95941e-96	-1.57104	FALSE
Neo1	2.22779e-95	0.466027	FALSE
Ddit4l	2.38738e-95	-0.492568	FALSE
Sh3gl2	2.88756e-95	-2.24209	FALSE
Irf2	3.26639e-95	-0.820378	FALSE
Rasgrf2	4.72251e-95	-2.68479	FALSE
Cux1	6.68255e-95	0.49199	FALSE
2610035D17Rik	1.07838e-94	-0.911044	FALSE
Synj2	2.45815e-94	-1.32744	FALSE
Frmd4b	2.52278e-94	-0.448595	FALSE
Npl	2.57249e-94	-1.30499	FALSE
Zim1	3.17069e-94	0.915042	FALSE
Slc25a22	6.85711e-94	-1.10127	FALSE
Bclaf1	6.96979e-94	0.279338	FALSE
Spsb1	7.7318e-94	-1.98241	FALSE
Xbp1	8.9006e-94	-0.538207	FALSE
H2afy	1.74195e-93	0.27197	FALSE
Sox13	2.36638e-93	-0.964091	FALSE
Creld2	3.77482e-93	-0.703415	FALSE
Gm37350	3.86515e-93	-1.6875	FALSE
Cspg4	4.27909e-93	-1.10239	FALSE
Obsl1	5.39561e-93	-0.343916	FALSE
Bag3	6.94611e-93	0.877562	FALSE
Plac1	7.53205e-93	-1.38901	FALSE
Ddit4	7.5885e-93	-0.44096	FALSE
Src	8.72638e-93	-0.630547	FALSE
Smoc1	9.53598e-93	-0.431227	FALSE
Arpc5l	1.18619e-92	-0.353335	FALSE
Map1a	1.27069e-92	1.45307	FALSE
4930523C07Rik	1.33068e-92	1.93542	FALSE
Polr2g	1.39017e-92	0.356311	FALSE
Fam222a	1.76514e-92	-0.882187	FALSE
Psmb4	2.01563e-92	-0.239901	FALSE
Ago2	2.18171e-92	0.489033	FALSE
Tmem185b	3.65505e-92	-0.84342	FALSE
2810001G20Rik	3.67239e-92	0.762004	FALSE
Notch1	5.47863e-92	-1.70429	FALSE
Pbk	6.9981e-92	-0.855759	FALSE
Id1	1.82876e-91	0.64539	FALSE
Son	1.95898e-91	0.219895	FALSE
Acap1	2.17954e-91	-3.62845	FALSE
Rps25	2.26805e-91	0.129449	FALSE
Med19	2.38553e-91	-0.364176	FALSE
Gm47664	2.95432e-91	-1.98003	FALSE
Cx3cl1	3.19938e-91	-0.889755	FALSE
Psmb3	5.20768e-91	-0.257002	FALSE
Canx	5.78733e-91	-0.230366	FALSE
Rbm26	6.27944e-91	0.475644	FALSE
Orc1	6.73348e-91	1.42003	FALSE
Gabrb1	1.13531e-90	1.64984	FALSE
Syne2	1.44039e-90	0.455273	FALSE
Zfp275	1.76649e-90	-0.876602	FALSE
Hint1	2.0749e-90	-0.161322	FALSE
Rfwd3	2.91549e-90	-0.525888	FALSE
Rps16	5.48377e-90	0.0975907	FALSE
Pde1a	7.44462e-90	0.953598	FALSE
Bex1	7.60582e-90	-0.595219	FALSE
Aldh1b1	7.84159e-90	0.560318	FALSE
Sec62	1.17573e-89	-0.294444	FALSE
Rpl15	1.31195e-89	0.0970912	FALSE
Slc25a10	1.33413e-89	-0.676755	FALSE
Slc44a1	1.44981e-89	-0.807922	FALSE
Dusp1	1.674e-89	-0.875745	FALSE
Nfil3	2.09488e-89	-0.821826	FALSE
Strbp	2.25589e-89	0.522602	FALSE
Hnrnpr	2.29251e-89	0.287997	FALSE
Gm2694	2.63233e-89	-3.44846	FALSE
Arhgef28	3.39224e-89	-1.68266	FALSE
Mpc2	3.66647e-89	-0.336009	FALSE
Svil	4.12734e-89	-0.407909	FALSE
Nek7	4.35042e-89	0.778025	FALSE
Spg7	4.41665e-89	-0.632903	FALSE
Jup	5.2413e-89	-0.647369	FALSE
Emp3	1.09964e-88	0.350556	FALSE
Anxa6	1.18946e-88	0.598686	FALSE
Aldh1a2	1.25946e-88	0.88442	FALSE
Lats2	1.79338e-88	-0.7014	FALSE
Prdx6	2.03608e-88	-0.242138	FALSE
Lrrc41	2.06765e-88	-0.456082	FALSE
Acadsb	2.76925e-88	0.7474	FALSE
Foxc1	3.76997e-88	-1.52016	FALSE
Lypd6	3.912e-88	2.21695	FALSE
Kif1b	4.04045e-88	0.472817	FALSE
Ndufaf2	4.21227e-88	-0.418763	FALSE
Ndufa7	4.52362e-88	-0.202304	FALSE
Polr1d	4.7648e-88	-0.253719	FALSE
Ncor1	8.83709e-88	0.301077	FALSE
Nsmce3	1.19954e-87	-0.411972	FALSE
Clip1	1.20957e-87	0.744449	FALSE
Lpin2	1.23761e-87	-0.566959	FALSE
Cdk1	1.44191e-87	-0.808343	FALSE
Mrto4	2.27015e-87	-0.402968	FALSE
Mcm4	2.35343e-87	0.515666	FALSE
Proser2	5.10483e-87	-0.958898	FALSE
Cables1	5.65161e-87	-1.0472	FALSE
Lhpp	7.98637e-87	1.17492	FALSE
Mrpl13	1.16327e-86	-0.335136	FALSE
Atp1a2	1.40402e-86	-1.27694	FALSE
Pdia3	1.50932e-86	-0.201738	FALSE
Gnb1	1.74096e-86	-0.230091	FALSE
Plcb4	2.11227e-86	0.92989	TRUE
Ash1l	2.3524e-86	0.402636	FALSE
Efna1	2.35765e-86	1.60544	FALSE
Plpp3	4.51466e-86	-0.524103	FALSE
Myo5a	5.96959e-86	1.36888	FALSE
Klhl8	8.11842e-86	1.16428	FALSE
Nfe2	9.53252e-86	-2.25722	FALSE
Cercam	9.82555e-86	-0.606752	FALSE
Ubxn1	9.98038e-86	-0.230539	FALSE
Prpf38b	1.54337e-85	0.386241	FALSE
Brca2	2.01827e-85	0.916775	FALSE
Kcnd2	2.01997e-85	1.82996	FALSE
Thoc2	2.57276e-85	0.334971	FALSE
Rab20	2.66238e-85	-1.153	FALSE
Zfyve9	3.75343e-85	0.687231	FALSE
Exoc3l2	5.84153e-85	-0.970056	FALSE
Cdh23	6.56846e-85	-1.03179	FALSE
Arf1	1.1544e-84	-0.221101	FALSE
Fkbp2	1.49836e-84	-0.453892	FALSE
Tjp1	1.50179e-84	0.659723	FALSE
Rhobtb3	1.72144e-84	-0.384948	FALSE
Ccl17	1.72909e-84	-2.46096	FALSE
Nfic	1.95616e-84	0.558654	FALSE
Rab40c	2.50399e-84	-0.716472	FALSE
Ppp1r9b	2.66121e-84	-0.59174	FALSE
Sfn	4.19981e-84	-2.92202	FALSE
Gtf2a2	4.20915e-84	-0.332715	FALSE
Glg1	5.63312e-84	0.372579	FALSE
Pik3r1	6.13509e-84	0.858204	FALSE
Mns1	7.46691e-84	1.08443	FALSE
Atg9b	7.72736e-84	-2.8758	FALSE
Usp53	8.88859e-84	-0.585792	FALSE
Lncbate6	9.02452e-84	-1.70982	FALSE
Id3	9.32969e-84	0.4417	FALSE
Sptan1	9.84598e-84	0.419464	FALSE
Slc7a5	1.15582e-83	-0.973202	FALSE
Plppr4	1.9877e-83	-1.25415	FALSE
Mtdh	2.40429e-83	0.259695	FALSE
Ngef	2.51163e-83	-2.1716	FALSE
Smc3	2.91769e-83	0.31697	FALSE
Uqcr10	3.67549e-83	-0.214775	FALSE
Ddx6	4.72756e-83	0.395508	FALSE
Tcaf1	4.89992e-83	0.570451	FALSE
Acsl3	5.22149e-83	0.619235	FALSE
Cep170	6.78887e-83	0.756288	FALSE
Tpcn1	9.47839e-83	-0.771485	FALSE
Nid1	1.11843e-82	-0.774868	FALSE
Ddx23	1.57728e-82	0.873194	FALSE
Casp8ap2	2.17607e-82	0.514378	FALSE
Phf8	2.39009e-82	-0.546825	FALSE
Lrpap1	2.9925e-82	-0.41174	FALSE
Smpdl3b	4.09335e-82	0.778302	FALSE
Ncstn	4.37399e-82	-0.512346	FALSE
Hs6st1	5.419e-82	-0.362396	FALSE
Pdrg1	5.61683e-82	-0.407705	FALSE
Cd151	6.80281e-82	-0.338933	FALSE
Samd1	8.38948e-82	-0.899785	FALSE
Rbm3	9.96458e-82	0.251273	FALSE
Myh14	1.5168e-81	-1.99733	FALSE
Lamc1	1.90619e-81	0.595358	FALSE
Cyp2s1	2.18777e-81	-0.961472	FALSE
Man2a2	2.32697e-81	-0.511654	FALSE
Rfx7	2.87374e-81	0.637812	FALSE
Phgdh	3.32914e-81	-0.417969	FALSE
AU021092	4.01002e-81	-2.83209	FALSE
Gm42937	4.79329e-81	-1.48135	FALSE
Aldh1a7	5.50861e-81	-0.787376	FALSE
Erp44	5.84371e-81	-0.431449	FALSE
Gm49708	6.06266e-81	0.327788	FALSE
Cox4i1	6.70349e-81	-0.130413	FALSE
Cyp51	6.97779e-81	0.731338	FALSE
Cdc27	7.94253e-81	0.67079	FALSE
Ube2l6	9.07578e-81	1.18812	FALSE
Lrrc8d	1.00635e-80	-0.690029	FALSE
Tubb4b	1.11024e-80	-0.450102	FALSE
Uxs1	1.16818e-80	-0.585704	FALSE
Sfxn1	1.17968e-80	0.426959	FALSE
Zfp395	1.21381e-80	-0.471128	FALSE
Wasf2	1.74505e-80	0.43175	FALSE
Calb1	1.76734e-80	2.80752	FALSE
Tmem131l	1.86825e-80	0.650501	FALSE
Maff	3.13483e-80	-1.23847	FALSE
Bop1	3.13727e-80	-0.714091	FALSE
Ndufa12	3.75428e-80	-0.241151	FALSE
Psmd4	5.04889e-80	-0.241993	FALSE
Rps21	5.14564e-80	-0.125861	FALSE
1810058I24Rik	5.3174e-80	-0.233866	FALSE
Isoc1	5.76003e-80	0.520681	FALSE
Slc6a9	7.24007e-80	-1.05056	FALSE
Lcorl	8.53703e-80	0.721523	FALSE
Jakmip1	9.8813e-80	2.21488	FALSE
Utp14b	1.58815e-79	0.855536	FALSE
Tmem35a	2.97712e-79	0.570645	FALSE
Paxbp1	3.09671e-79	0.573806	FALSE
Pbx3	4.36078e-79	0.880458	FALSE
Trpc3	4.93481e-79	-2.41099	FALSE
Hs3st3b1	7.33545e-79	1.44881	FALSE
Tomm6	1.18062e-78	-0.257811	FALSE
Ryr2	1.30792e-78	2.06095	FALSE
Lgr4	1.59235e-78	0.382157	FALSE
Rpn2	2.15779e-78	-0.315227	FALSE
Cox6c	2.4308e-78	-0.141886	FALSE
Btaf1	2.53348e-78	0.783687	FALSE
Smc1a	3.27397e-78	0.341505	FALSE
Setx	3.28574e-78	0.550718	FALSE
Glce	3.61111e-78	-0.932211	FALSE
4931406P16Rik	4.22176e-78	-0.480102	FALSE
Ubl5	6.47201e-78	-0.244159	FALSE
Tmpo	8.02107e-78	0.325912	FALSE
Stk39	8.26196e-78	0.446142	FALSE
Ppp4r2	9.32771e-78	0.32098	FALSE
Fam102a	1.25021e-77	-0.714114	FALSE
Igf2r	1.29361e-77	0.60431	FALSE
Cpa2	1.50602e-77	0.713312	FALSE
Gm40614	2.23672e-77	-2.00282	FALSE
Lrrc8c	3.74206e-77	-1.07802	FALSE
Comt	3.87157e-77	0.542025	FALSE
Stt3b	4.64865e-77	0.347751	FALSE
Serpini1	5.93717e-77	-0.878614	FALSE
Ren1	7.6973e-77	-1.59997	FALSE
Il17rd	9.64462e-77	-0.957412	FALSE
Mast2	1.19579e-76	-0.547853	FALSE
Ppp2r3a	1.63431e-76	0.762759	FALSE
Vgll4	2.44862e-76	0.556844	FALSE
Ttyh1	2.77664e-76	-1.121	FALSE
Slc16a3	3.3094e-76	0.779081	FALSE
Gnb2	3.42118e-76	-0.20241	FALSE
Tbc1d8	3.46657e-76	-0.971992	FALSE
Spc25	4.14979e-76	-0.910234	FALSE
Zfp518a	5.69941e-76	0.744141	FALSE
Smim10l2a	7.82805e-76	1.77399	FALSE
Slc5a3	8.57759e-76	-0.77313	FALSE
Cep112	8.97049e-76	1.06543	FALSE
Tpm3	1.44442e-75	0.26197	FALSE
Fcho2	1.48733e-75	0.532492	FALSE
Kmt2c	1.69646e-75	0.55476	FALSE
Uri1	1.91851e-75	0.456308	FALSE
Pcx	2.13339e-75	-1.17485	FALSE
Tceal6	2.13339e-75	1.78149	FALSE
Znrf2	2.34519e-75	-0.668346	FALSE
Dbi	4.25348e-75	-0.218495	FALSE
Dab1	4.43438e-75	2.2469	FALSE
Hpcal1	4.99746e-75	-0.276196	FALSE
Qser1	5.23568e-75	0.663167	FALSE
Srgap2	5.53669e-75	0.718079	FALSE
Spidr	6.3951e-75	0.659146	FALSE
Calm3	6.94256e-75	-0.232104	FALSE
Atp5l	8.09943e-75	-0.19073	FALSE
Dennd2a	9.55766e-75	0.661752	FALSE
Arhgef3	1.51118e-74	-1.94394	FALSE
Slf2	1.53222e-74	0.470741	FALSE
Ubr5	1.60036e-74	0.442218	FALSE
Rgs10	2.1147e-74	-0.56045	FALSE
Cited2	2.76035e-74	-0.327048	FALSE
Srrm1	2.87996e-74	0.277047	FALSE
Suco	3.44255e-74	0.575772	FALSE
Hist1h1c	4.05757e-74	-0.742714	FALSE
Hp1bp3	4.85987e-74	0.337844	FALSE
Igsf23	5.27625e-74	-1.67794	FALSE
Tmed1	5.83491e-74	-0.389741	FALSE
Rnf44	6.99619e-74	-0.561517	FALSE
Fer	8.44971e-74	0.825856	FALSE
Scpep1	9.82118e-74	0.968402	FALSE
Pld1	1.46913e-73	1.12618	FALSE
Enpp1	1.58858e-73	-2.11385	FALSE
Npat	1.77648e-73	0.781623	FALSE
Arhgap42	2.02323e-73	0.853125	FALSE
Ehmt1	2.12283e-73	0.403478	FALSE
Ccdc88a	2.66101e-73	0.38301	FALSE
Mrps24	2.81698e-73	-0.278979	FALSE
Zhx1	2.87534e-73	0.803133	FALSE
Xrn1	4.03288e-73	0.60624	FALSE
Spata2l	4.57771e-73	-1.64497	FALSE
Sema7a	5.03206e-73	-0.724315	FALSE
Hnrnpab	6.56872e-73	0.188163	FALSE
Trim33	6.90089e-73	0.434978	FALSE
Adamts1	1.19856e-72	0.985866	FALSE
Dync1h1	1.23469e-72	0.377666	FALSE
Surf4	1.28197e-72	-0.372117	FALSE
Myh11	1.74798e-72	1.50343	FALSE
Hnrnpa3	1.76427e-72	0.191966	FALSE
Xpo1	2.70559e-72	0.379783	FALSE
Sec31a	4.30956e-72	0.395142	FALSE
Cited4	4.59289e-72	-1.13171	FALSE
Sox15	5.2659e-72	-2.98358	FALSE
Slc30a5	6.62447e-72	0.527679	FALSE
Lin7b	7.39282e-72	-2.80862	FALSE
Atp2a3	7.39532e-72	-2.01119	FALSE
Enc1	8.83471e-72	-1.17047	FALSE
Sod1	8.94288e-72	-0.33035	FALSE
Calu	9.28314e-72	0.351707	FALSE
Kif19a	9.37169e-72	-1.46382	FALSE
Rad50	9.46574e-72	0.520176	FALSE
Gas1	1.06269e-71	0.62861	FALSE
Masp1	1.11697e-71	-1.46228	FALSE
Pcmtd2	1.17602e-71	-0.596298	FALSE
Smarcad1	1.36971e-71	0.406185	FALSE
Vps13c	1.39433e-71	1.02687	FALSE
Zdhhc2	1.49601e-71	-0.40363	FALSE
Ubl3	1.65222e-71	-0.365267	FALSE
Klhdc2	1.72948e-71	-0.298256	FALSE
Gna13	2.47714e-71	-0.561472	FALSE
Pim1	2.47802e-71	0.917066	FALSE
Vegfb	3.07643e-71	0.480376	FALSE
Rpl18	3.46198e-71	0.0871996	FALSE
Diras2	3.53197e-71	-2.81741	FALSE
Kat6a	4.16446e-71	0.628779	FALSE
Actb	4.46829e-71	0.150166	FALSE
Rnaseh2a	4.89621e-71	-0.46696	FALSE
mt-Nd3	6.09896e-71	0.169266	FALSE
Idi1	8.54345e-71	0.874088	FALSE
Flnc	1.0618e-70	1.31088	FALSE
Ing2	1.4809e-70	-0.393097	FALSE
Cdon	2.18121e-70	0.715126	FALSE
Emilin3	2.41177e-70	-2.02274	FALSE
Erc1	2.79514e-70	0.548188	FALSE
Phldb1	4.53884e-70	-0.733224	FALSE
Mdn1	5.8069e-70	0.728988	FALSE
Resf1	6.51379e-70	0.354009	FALSE
Hoxb9	6.84203e-70	-0.73092	FALSE
Tmem198	7.31089e-70	-2.95985	FALSE
Setd5	9.09149e-70	0.339988	FALSE
Ank	1.06624e-69	-1.30694	FALSE
Oaz1	1.12316e-69	-0.121797	FALSE
Drp2	1.29408e-69	1.3501	FALSE
Angptl4	1.6416e-69	0.457026	FALSE
Rasgef1b	1.86149e-69	-0.512877	FALSE
Esco1	1.87179e-69	0.752328	FALSE
Wdfy3	1.98175e-69	0.639869	FALSE
Cpne8	2.13385e-69	1.28514	FALSE
Aldh2	2.36113e-69	0.197848	FALSE
Tasor2	2.91858e-69	0.614175	FALSE
G6pdx	3.034e-69	-0.699595	FALSE
Klhl9	3.1528e-69	0.45028	FALSE
Utf1	3.55726e-69	-0.919197	FALSE
Syncrip	3.71241e-69	0.311898	FALSE
4933407K13Rik	3.71538e-69	1.16148	FALSE
Cyb5a	3.75309e-69	0.276619	FALSE
Ptgr1	4.04908e-69	-0.350075	FALSE
Cobll1	4.21601e-69	-2.30125	FALSE
Col5a1	4.4378e-69	0.760227	FALSE
Kif26a	9.20853e-69	0.868337	FALSE
Dnajc15	9.22655e-69	0.327022	FALSE
Prelid1	9.52238e-69	0.294291	FALSE
H3f3a	1.02226e-68	0.0937902	FALSE
Bst2	1.53188e-68	-0.364913	FALSE
Rnf168	1.62536e-68	0.71869	FALSE
Sphk1	2.147e-68	-1.94086	FALSE
Prkcsh	2.66925e-68	-0.321199	FALSE
Aph1a	2.67367e-68	-0.37772	FALSE
Lrrc59	3.02622e-68	-0.39808	FALSE
Reep2	3.21854e-68	-0.512823	FALSE
Mtfr1l	3.98381e-68	-0.295244	FALSE
Plin2	6.50074e-68	0.39524	FALSE
Tln2	6.86267e-68	1.07212	FALSE
Atp2b1	7.31203e-68	-0.348153	FALSE
Ep300	7.99852e-68	0.470033	TRUE
Ndc1	9.86832e-68	-0.765007	FALSE
Gprasp1	1.29959e-67	0.422411	FALSE
E130308A19Rik	2.90734e-67	0.658959	FALSE
Cenpw	3.01498e-67	-0.597536	FALSE
Pigs	3.37458e-67	-0.49733	FALSE
1110032F04Rik	4.41629e-67	-2.27403	FALSE
Acaa2	6.90973e-67	0.246722	FALSE
Ythdc1	7.96863e-67	0.317121	FALSE
Ror2	9.76234e-67	-1.28544	FALSE
Npc2	1.16214e-66	-0.215815	FALSE
Rarres2	1.26092e-66	1.15836	FALSE
Tlk2	1.31e-66	0.509588	FALSE
Gm17092	1.4432e-66	0.806561	FALSE
Zcchc3	1.63285e-66	0.436414	FALSE
Dpysl5	1.77954e-66	-2.88825	FALSE
Tmem176b	1.99133e-66	0.273136	FALSE
Gask1b	2.08347e-66	-0.328069	FALSE
1700030K09Rik	2.10212e-66	-0.875128	FALSE
Sowahb	2.32856e-66	-3.56486	FALSE
Itgav	2.84778e-66	-0.499952	FALSE
Zfp219	4.11322e-66	-0.696336	FALSE
Pnkd	5.3125e-66	-0.344824	FALSE
Gas2l3	5.57696e-66	1.07951	FALSE
Mybpc3	6.08616e-66	-3.06573	FALSE
Nipsnap1	6.68875e-66	0.547026	FALSE
Tln1	6.92652e-66	0.341992	FALSE
Spag9	6.97447e-66	0.421443	FALSE
Rsf1	6.99009e-66	0.303993	FALSE
Tspan6	9.16123e-66	0.375209	FALSE
Pcbp1	9.19154e-66	0.192745	FALSE
Alcam	1.30138e-65	1.27566	FALSE
Sept4	1.36573e-65	1.60447	FALSE
Uqcrb	1.59329e-65	-0.186666	FALSE
Scmh1	1.67763e-65	0.569287	FALSE
2810468N07Rik	1.78065e-65	-1.23504	FALSE
Epdr1	1.78418e-65	-0.841296	FALSE
Gale	2.5372e-65	-0.855866	FALSE
Usp8	4.07014e-65	0.509495	FALSE
Arid5b	4.1806e-65	0.661677	FALSE
Foxo3	4.23102e-65	-0.570317	FALSE
Hacd1	4.59946e-65	-0.373979	FALSE
Fads2	5.43751e-65	-0.429631	FALSE
Col26a1	6.80612e-65	1.20232	FALSE
Mcfd2	8.33716e-65	-0.392385	FALSE
Mapk4	9.85473e-65	-2.35194	FALSE
Rpl4	1.01095e-64	0.107744	FALSE
Pcbd1	1.18072e-64	0.607548	FALSE
Sf3b1	1.29012e-64	0.213132	FALSE
Kyat3	1.7411e-64	0.758838	FALSE
Ppp4r1	1.85337e-64	-0.435236	FALSE
4921507P07Rik	1.96177e-64	-1.90484	FALSE
Dcbld1	2.00729e-64	0.71125	FALSE
Ppara	2.01918e-64	1.29612	FALSE
Tpm2	2.07015e-64	1.05694	FALSE
Usp24	2.14127e-64	0.807859	FALSE
Cdc42bpa	2.19104e-64	0.70534	FALSE
Sgip1	2.65606e-64	-2.80803	FALSE
Bmyc	2.7804e-64	0.23219	FALSE
Slc38a4	2.95008e-64	0.63332	FALSE
Iars2	3.25418e-64	-0.393452	FALSE
Stum	3.96933e-64	2.44913	FALSE
Olfr889	4.30882e-64	-1.04055	FALSE
Cep164	5.64875e-64	0.514969	FALSE
Sil1	6.32554e-64	-0.592243	FALSE
Sh3bgrl3	7.25755e-64	0.381284	FALSE
Fam129a	9.28544e-64	1.48414	FALSE
Copz1	9.66378e-64	-0.354731	FALSE
Lpp	1.05127e-63	0.487564	FALSE
Rnf152	1.13583e-63	1.60349	FALSE
Clptm1	1.14866e-63	-0.418988	FALSE
Lama4	1.60354e-63	-0.716015	FALSE
Epyc	1.71653e-63	-2.36455	FALSE
Mbtps1	2.09538e-63	-0.351875	FALSE
Abi2	2.67276e-63	0.617527	FALSE
Rnpep	2.72306e-63	-0.492417	FALSE
Rpl23	2.90608e-63	0.0860801	FALSE
Higd2a	3.41462e-63	-0.298893	FALSE
Eci2	5.03982e-63	0.309847	FALSE
Mga	5.65027e-63	0.375399	FALSE
Sf3b2	5.72948e-63	0.217294	FALSE
Gsk3b	6.09313e-63	0.285107	TRUE
Nasp	1.08659e-62	0.255207	FALSE
Mmp11	1.22595e-62	-0.532182	FALSE
Mapkap1	2.51231e-62	0.565736	FALSE
Fen1	3.26908e-62	-0.5491	FALSE
Prkdc	4.14777e-62	1.02367	FALSE
Stag2	5.27293e-62	0.41978	FALSE
Slit2	5.89822e-62	1.03425	FALSE
Magi2	6.01238e-62	1.10624	FALSE
Fstl4	7.2328e-62	-1.34598	FALSE
Wwc2	7.44731e-62	-0.343401	FALSE
Tmem246	7.74819e-62	-1.39057	FALSE
Gm43445	8.81367e-62	-1.51754	FALSE
Sdf2l1	8.87564e-62	-0.558872	FALSE
Rpl37	9.6099e-62	-0.103745	FALSE
Txn1	1.01445e-61	0.166299	FALSE
4930563E18Rik	1.06807e-61	1.7871	FALSE
Ptbp1	1.07e-61	-0.250889	FALSE
Mapk3	1.18064e-61	-0.346065	FALSE
Arf6	1.59336e-61	-0.489074	FALSE
Nol4l	1.61001e-61	-0.493829	FALSE
Mdh2	2.97893e-61	-0.211897	FALSE
Neto2	2.99668e-61	-0.775284	FALSE
Hmcn1	2.99898e-61	1.63997	FALSE
Scrn1	3.45634e-61	-0.601288	FALSE
Usp29	3.46305e-61	0.679464	FALSE
Nsa2	4.02643e-61	0.236417	FALSE
Slc27a4	4.62913e-61	-0.765118	FALSE
Selenof	5.02574e-61	-0.227071	FALSE
Mafa	5.44356e-61	-4.03797	FALSE
Rad21	8.04584e-61	-0.32227	FALSE
Ppm1a	8.54545e-61	-0.31399	FALSE
Prmt3	8.83417e-61	-0.42954	FALSE
Npepl1	1.01538e-60	-0.519082	FALSE
Ppp1r3c	1.13505e-60	-1.3518	FALSE
Nucb2	1.31254e-60	0.893194	FALSE
Mtfp1	1.42871e-60	-0.916503	FALSE
Wt1os	1.48897e-60	0.528052	FALSE
Tcea3	1.85067e-60	0.62953	FALSE
Mt2	2.13722e-60	-1.27611	FALSE
Sirt3	2.42338e-60	-0.474663	FALSE
Mdfic	2.51505e-60	-0.517982	FALSE
Tmed2	3.03082e-60	-0.240883	FALSE
Gne	4.34657e-60	-1.09197	FALSE
Barx1	5.56996e-60	-1.78735	FALSE
Bdp1	6.10359e-60	0.576947	FALSE
Hist2h2ac	6.27709e-60	1.86017	FALSE
Tgfb1	8.11681e-60	-1.00404	FALSE
Nrp1	1.12529e-59	0.857068	FALSE
Pola1	1.60336e-59	0.808446	FALSE
Ndrg1	1.75392e-59	1.09452	FALSE
Slc25a30	2.40794e-59	-0.689909	FALSE
Tor1aip2	2.46864e-59	-0.377038	FALSE
Npnt	2.49458e-59	1.70488	FALSE
Fmr1	2.55462e-59	0.50009	FALSE
Bag1	3.83365e-59	0.206067	FALSE
Atp8a1	4.6299e-59	-0.599138	FALSE
Chd1	4.74735e-59	0.439067	FALSE
Cd83	5.38376e-59	2.28188	FALSE
Ndufb2	5.87242e-59	-0.265447	FALSE
Bhlhe41	5.95292e-59	0.556802	FALSE
Capn2	6.06344e-59	0.773648	FALSE
Zfyve16	6.44947e-59	0.645236	FALSE
Ly6a	6.71398e-59	-3.10988	FALSE
Sort1	6.79043e-59	-0.90292	FALSE
Gm36529	8.47794e-59	-1.69987	FALSE
Rpl35	8.74003e-59	-0.140589	FALSE
Arhgef12	8.80273e-59	0.480439	FALSE
Tfrc	8.91825e-59	0.734286	FALSE
Tspan12	9.30821e-59	1.01253	FALSE
Ganab	9.32087e-59	-0.357597	FALSE
Rbm5	9.9496e-59	0.285192	FALSE
Romo1	1.00628e-58	-0.231567	FALSE
Kpna3	1.04758e-58	0.604312	FALSE
Col5a2	1.14989e-58	1.08984	FALSE
Plbd2	1.16258e-58	-0.430458	FALSE
Klhl2	1.19102e-58	-0.835045	FALSE
Tmed3	1.24734e-58	-0.416681	FALSE
Actg1	1.68304e-58	0.132782	FALSE
Phf21a	1.77173e-58	0.536389	FALSE
Dync2h1	2.4362e-58	0.775483	FALSE
Arl4a	2.52389e-58	-0.516764	FALSE
Synm	3.30881e-58	-1.39204	FALSE
Caskin1	3.57331e-58	-0.61687	FALSE
S1pr1	3.79755e-58	-1.03168	FALSE
Dnajc12	4.60346e-58	-0.608465	FALSE
Akt1s1	5.44108e-58	-0.320859	FALSE
Hist3h2ba	6.30721e-58	1.13941	FALSE
Taok1	8.41046e-58	0.364597	FALSE
Pls3	1.26008e-57	0.396199	FALSE
Dis3	1.28619e-57	0.647334	FALSE
Rap2a	1.5737e-57	-0.634321	FALSE
Pccb	1.66868e-57	-0.724951	FALSE
Cavin1	1.67332e-57	-0.909486	FALSE
Mcee	1.72596e-57	-0.401684	FALSE
Golga4	1.891e-57	0.386801	FALSE
Ap3b1	1.89316e-57	0.423473	FALSE
Cdca7	2.28367e-57	0.505692	FALSE
Trim37	2.52582e-57	0.608464	FALSE
Tmed10	2.60046e-57	-0.195025	FALSE
2810408I11Rik	2.83512e-57	-1.15834	FALSE
Tmem52	2.98981e-57	-1.30428	FALSE
Ctr9	3.18069e-57	0.444524	FALSE
Tapbp	4.12818e-57	-0.614281	FALSE
Acly	5.71938e-57	-0.373152	FALSE
Eif3i	8.14601e-57	0.256659	FALSE
Ralgapa2	8.46568e-57	-0.752892	FALSE
Fasn	8.57936e-57	-0.419544	FALSE
Gata2	9.19605e-57	-2.58508	FALSE
Golm1	1.00629e-56	0.805623	FALSE
Bnip2	1.02602e-56	-0.334664	FALSE
Kifap3	1.10209e-56	0.475261	FALSE
Zmym3	1.22928e-56	-0.362827	FALSE
Ncoa7	1.78272e-56	-0.391539	FALSE
Ube2e3	2.24523e-56	-0.197122	FALSE
Clic1	2.26961e-56	0.224627	FALSE
Cpq	2.29299e-56	-0.376958	FALSE
Daam1	2.65809e-56	0.803285	TRUE
Zc3h13	2.70932e-56	0.365537	FALSE
Polr3k	3.40205e-56	-0.361762	FALSE
Txnrd1	3.43653e-56	0.367906	FALSE
Nomo1	4.40239e-56	-0.656731	FALSE
Steap1	4.73497e-56	-1.74748	FALSE
mt-Nd4l	7.40104e-56	0.270396	FALSE
Shisa5	8.30449e-56	-0.487868	FALSE
Pdcd4	8.38449e-56	0.363272	FALSE
Efnb1	8.59101e-56	0.284306	FALSE
Zfp318	9.26629e-56	0.456834	FALSE
Pet100	9.39539e-56	-0.442796	FALSE
Wls	9.54622e-56	0.359817	FALSE
Tmem41b	9.55319e-56	-0.461788	FALSE
Zdhhc16	9.87426e-56	-0.517729	FALSE
Ro60	1.2144e-55	0.63428	FALSE
Ube2t	1.28022e-55	-0.955503	FALSE
Wtip	1.30344e-55	-0.838915	FALSE
Cox17	1.58073e-55	-0.347519	FALSE
Zmiz1	1.62055e-55	-0.364056	FALSE
H1fx	1.8968e-55	0.433754	FALSE
Oga	1.93635e-55	0.40503	FALSE
mt-Nd4	2.21455e-55	0.108486	FALSE
Kif23	2.82568e-55	-0.775019	FALSE
Hdgfl3	2.91479e-55	0.599611	FALSE
Steap3	2.99432e-55	-0.706068	FALSE
Usp34	3.27335e-55	0.262379	FALSE
Tgm3	4.58309e-55	-1.24902	FALSE
Tulp2	4.92716e-55	0.312083	FALSE
Nexmif	5.15497e-55	0.744088	FALSE
Rapgef4	5.50484e-55	-1.49171	FALSE
Fam83f	5.71473e-55	-3.83889	FALSE
Dzip1	5.99039e-55	1.38077	FALSE
Ndufa4	6.20364e-55	0.17101	FALSE
Zfp146	8.76407e-55	0.90022	FALSE
Cdk13	1.18701e-54	0.447614	FALSE
Supt6	1.28168e-54	0.40524	FALSE
Rrm1	1.40172e-54	-0.317579	FALSE
Aopep	1.74758e-54	-0.524885	FALSE
Gsta2	2.12512e-54	-3.02152	FALSE
Gpx7	2.25717e-54	-0.377347	FALSE
Rnasek	2.64834e-54	-0.291485	FALSE
Ddb1	2.71214e-54	-0.220486	FALSE
Mob2	4.57183e-54	-0.520417	FALSE
Tshz1	5.59401e-54	0.394105	FALSE
Rpl36a	5.90609e-54	0.105107	FALSE
Paxx	6.84623e-54	-0.678241	FALSE
Fgf18	7.58317e-54	-1.12735	FALSE
Slc6a14	8.80609e-54	-1.84998	FALSE
Emc10	9.7797e-54	-0.30172	FALSE
Asb4	1.05464e-53	1.99704	FALSE
Tspan3	1.2515e-53	0.232861	FALSE
Stx18	1.36028e-53	0.605817	FALSE
Cbx1	1.39526e-53	0.250924	FALSE
Rasa3	1.42008e-53	0.50819	FALSE
Manba	1.63765e-53	-0.679878	FALSE
Gspt1	1.65966e-53	0.288156	FALSE
2510039O18Rik	1.78231e-53	-0.635911	FALSE
Atp8b2	2.09926e-53	-0.641539	FALSE
Eny2	2.14364e-53	-0.2125	FALSE
Med10	3.00952e-53	-0.235936	FALSE
Nbr1	3.50678e-53	-0.40875	FALSE
Lgals7	3.83624e-53	0.188422	FALSE
Lrig2	4.50305e-53	1.01042	FALSE
Cnep1r1	4.52538e-53	-0.461068	FALSE
Camsap2	4.96714e-53	0.72145	FALSE
Dgkd	6.88165e-53	-0.574733	FALSE
Foxn3	7.22384e-53	-0.363742	FALSE
Arid5a	7.60232e-53	-2.184	FALSE
Sdha	7.82003e-53	-0.246539	FALSE
Srsf6	7.97279e-53	-0.208037	FALSE
Tcf20	8.29426e-53	0.727475	FALSE
Ipo5	8.61927e-53	0.373218	FALSE
Cbx5	8.69218e-53	0.234689	FALSE
Cdan1	1.15189e-52	-0.819553	FALSE
Pgrmc1	1.30018e-52	-0.240413	FALSE
Ctdspl2	1.33707e-52	0.480862	FALSE
Chmp5	1.65992e-52	-0.308112	FALSE
Ptma	1.66459e-52	0.113089	FALSE
Gm48302	1.70196e-52	-1.94627	FALSE
Arhgap5	2.30641e-52	0.238653	FALSE
Ift81	2.39054e-52	0.62455	FALSE
Hdhd2	3.77139e-52	-0.343438	FALSE
Usp50	4.04471e-52	-0.804269	FALSE
Gnai3	4.86698e-52	0.272125	FALSE
Scoc	5.51929e-52	0.58241	FALSE
Wfdc1	5.8175e-52	2.16453	FALSE
Paip1	7.26704e-52	0.420559	FALSE
Grin2c	7.30545e-52	-3.13534	FALSE
Tcof1	7.62078e-52	0.476446	FALSE
Gart	8.17685e-52	0.270753	FALSE
Pmm1	8.63095e-52	0.804795	FALSE
Igsf9b	9.0147e-52	-1.74581	FALSE
Polr2i	9.42615e-52	-0.292451	FALSE
Oplah	1.06365e-51	-0.635719	FALSE
Eef1e1	1.06468e-51	-0.386602	FALSE
Ndufa3	1.1256e-51	-0.277479	FALSE
Bpifa6	1.38131e-51	-4.06843	FALSE
Hnrnpa1	1.3978e-51	0.136623	FALSE
Siva1	1.50756e-51	0.247465	FALSE
Ddx46	1.55004e-51	0.329022	FALSE
Aurka	2.36114e-51	-0.798259	FALSE
Arrb1	2.45136e-51	-0.99037	FALSE
Cacna2d1	2.75262e-51	0.940632	FALSE
Chst10	2.7794e-51	-1.60938	FALSE
Trp53bp1	2.95563e-51	0.514555	FALSE
Gab1	2.99468e-51	-0.413644	FALSE
Tmc4	3.03283e-51	0.794897	FALSE
Zfp60	3.07335e-51	0.725067	FALSE
Prr14l	3.15608e-51	0.716857	FALSE
Senp6	3.16537e-51	0.257752	FALSE
2610028E06Rik	3.32816e-51	1.57278	FALSE
Zfp362	3.38817e-51	-0.479818	FALSE
Phldb2	3.43915e-51	0.337172	FALSE
Sez6l2	3.66112e-51	-1.00001	FALSE
Slitrk1	3.82316e-51	1.55391	FALSE
Nab2	3.83244e-51	-0.441355	FALSE
Gnl3	3.83686e-51	0.390197	FALSE
Nploc4	4.00707e-51	-0.590828	FALSE
Jarid2	4.26512e-51	0.42248	FALSE
Rpl23a	4.31661e-51	0.0864025	FALSE
Ajap1	4.346e-51	-2.52356	FALSE
Slc12a4	4.35614e-51	-0.801592	FALSE
Ly6c1	4.65506e-51	-2.55283	FALSE
Stk25	5.04484e-51	-0.36115	FALSE
Prkg2	5.08987e-51	2.06788	FALSE
Naaa	5.46577e-51	-0.29913	FALSE
Foxd2	5.79929e-51	-2.38786	FALSE
Triap1	5.97788e-51	-0.520696	FALSE
Rassf8	6.3916e-51	0.960027	FALSE
Fcgrt	6.90488e-51	0.895992	FALSE
Rel	7.21712e-51	-0.934346	FALSE
Amot	7.21855e-51	0.829432	FALSE
Ndufa13	8.23701e-51	-0.172111	FALSE
Gm50321	9.71987e-51	0.913438	FALSE
Slc16a2	9.76236e-51	-0.708708	FALSE
Cdh11	1.06288e-50	0.979052	FALSE
Fyn	1.10095e-50	-0.244826	FALSE
2610008E11Rik	1.12796e-50	0.560985	FALSE
Pla2g6	1.24913e-50	-0.624971	FALSE
Parg	2.00988e-50	0.503569	FALSE
6030471H07Rik	2.10108e-50	-1.48897	FALSE
Scube1	2.15122e-50	-0.494119	FALSE
Tcea1	2.17809e-50	0.351676	FALSE
Mrpl51	2.24514e-50	-0.252132	FALSE
Casc4	2.39709e-50	0.514372	FALSE
Ctdsp1	2.42195e-50	-0.494872	FALSE
Smim1	2.56354e-50	-0.295713	FALSE
Platr25	2.85505e-50	1.01093	FALSE
Kif3a	2.89391e-50	0.418807	FALSE
Luzp1	3.13017e-50	0.619196	FALSE
Polr2k	3.68716e-50	-0.272896	FALSE
Cep250	3.70645e-50	0.629875	FALSE
Nf1	4.0085e-50	0.503891	FALSE
Numa1	4.08983e-50	0.365058	FALSE
Acap2	4.33602e-50	0.657966	FALSE
D030056L22Rik	5.27092e-50	-0.543968	FALSE
Bace2	5.38985e-50	1.3503	FALSE
Fbn1	6.00266e-50	-0.798609	FALSE
Psmb7	7.43871e-50	-0.234408	FALSE
Pabpc1	8.40965e-50	0.132521	FALSE
Ssbp4	8.55916e-50	-0.2599	FALSE
Bmp6	9.31084e-50	-1.49432	FALSE
Kdm2b	9.59874e-50	0.460633	FALSE
9530068E07Rik	1.04751e-49	-0.280582	FALSE
Txndc5	1.08284e-49	-0.277225	FALSE
Lama3	1.11865e-49	-2.00282	FALSE
Smg1	1.2236e-49	0.418701	FALSE
Lrp5	1.40803e-49	-0.685006	TRUE
Casp6	1.61843e-49	0.369345	FALSE
Cttnbp2nl	1.65711e-49	0.865329	FALSE
Nfkbia	1.66492e-49	-0.374524	FALSE
Hist1h4d	1.76446e-49	1.14133	FALSE
Dock11	1.94456e-49	1.12703	FALSE
Syngr1	2.20792e-49	-1.00154	FALSE
Haus5	2.47125e-49	-0.750986	FALSE
Gal3st1	2.4896e-49	-2.85704	FALSE
Olfm1	2.69244e-49	0.791042	FALSE
Blvrb	2.757e-49	0.617843	FALSE
Tpmt	3.4865e-49	0.962056	FALSE
Galnt1	3.5262e-49	0.266843	FALSE
Zmynd8	3.74667e-49	0.39904	FALSE
Gas6	3.85896e-49	0.290573	FALSE
Amd1	4.35906e-49	-0.428004	FALSE
Rab14	5.13903e-49	-0.198511	FALSE
Thsd4	5.38711e-49	-1.21199	FALSE
Ppfibp2	5.63406e-49	-0.373352	FALSE
Serpinb9	5.8679e-49	0.96742	FALSE
Rhoa	6.57313e-49	-0.155366	TRUE
Trabd2b	6.87811e-49	1.02703	FALSE
Eif4g2	7.50716e-49	0.144947	FALSE
Dock1	7.83823e-49	0.511291	FALSE
Psmb10	1.05049e-48	-0.485187	FALSE
Pigt	1.06488e-48	-0.436101	FALSE
Lama1	1.27952e-48	0.721404	FALSE
Ndufa5	1.5602e-48	-0.236528	FALSE
Als2cl	1.65842e-48	-1.15601	FALSE
Irs2	1.66244e-48	-0.686839	FALSE
Lsm4	1.79842e-48	-0.235946	FALSE
Epha2	1.80858e-48	-0.969814	FALSE
Tmem117	1.82913e-48	-1.35399	FALSE
Pdzd8	2.01101e-48	0.509091	FALSE
Clca3a1	2.19029e-48	-0.573614	FALSE
Reep3	2.63737e-48	-0.374208	FALSE
Ehd2	2.90334e-48	1.46636	FALSE
Rras2	3.45746e-48	0.402693	FALSE
Cops9	3.4747e-48	-0.255122	FALSE
Lgmn	3.83904e-48	-0.391525	FALSE
Dhcr7	4.78626e-48	-0.555622	FALSE
Slc25a20	4.89751e-48	0.546012	FALSE
Nufip2	5.27731e-48	0.434049	FALSE
Gm10076	5.78342e-48	-0.292947	FALSE
Lrrc4	5.94867e-48	0.751503	FALSE
Mfap2	5.99971e-48	0.417716	FALSE
Arid4a	7.3979e-48	0.494781	FALSE
Taf13	7.9235e-48	-0.427853	FALSE
Mia	9.71051e-48	-1.30465	FALSE
Sema3g	1.0188e-47	-1.43913	FALSE
Nos1ap	1.0849e-47	1.01342	FALSE
Rexo2	1.25263e-47	0.402662	FALSE
Ndst1	1.34867e-47	-0.561979	FALSE
Cdc42bpb	1.71114e-47	0.489935	FALSE
Spock2	2.10858e-47	-1.02639	FALSE
Itgb1	2.16061e-47	0.21746	FALSE
Maml3	2.57245e-47	0.477575	FALSE
Zeb1	2.58103e-47	0.415811	FALSE
Hspd1	2.8291e-47	0.146777	FALSE
Mcu	2.93292e-47	0.984817	FALSE
Atm	3.23563e-47	0.780202	FALSE
Snx18	3.31187e-47	-0.478058	FALSE
Zc3h14	3.85525e-47	0.297847	FALSE
Gm5463	4.11667e-47	-2.39102	FALSE
Gm19531	4.13239e-47	-1.1929	FALSE
Pnn	4.43259e-47	0.258177	FALSE
AA467197	4.89848e-47	-1.8679	FALSE
Ralgps2	6.55597e-47	-0.258185	FALSE
Phip	7.02744e-47	0.23267	FALSE
Prag1	7.2797e-47	1.01796	FALSE
Lmln	8.84281e-47	-0.869954	FALSE
Hsbp1l1	9.87465e-47	-0.608826	FALSE
Sema4a	9.89585e-47	-0.897064	FALSE
Gdf15	1.08014e-46	-2.06448	FALSE
Tcerg1	1.09829e-46	0.308512	FALSE
Tmem47	1.16918e-46	0.779484	FALSE
Tmsb15b2	1.22499e-46	-0.359119	FALSE
Arl3	1.3745e-46	0.345206	FALSE
Snhg4	1.39299e-46	0.58016	FALSE
Gpaa1	1.77538e-46	-0.433926	FALSE
Adipor2	2.08302e-46	-0.394777	FALSE
Scrt2	2.16234e-46	2.47443	FALSE
Micos10	2.26208e-46	-0.185847	FALSE
Rpl5	2.33106e-46	0.0800979	FALSE
BC051226	2.53321e-46	-0.735976	FALSE
Cdk12	2.72255e-46	0.35875	FALSE
Yy1	2.74312e-46	0.26214	FALSE
E430024I08Rik	2.78078e-46	1.30245	FALSE
Atp6ap1	3.41773e-46	-0.394441	FALSE
Sem1	3.52224e-46	-0.142641	FALSE
Taf15	3.52946e-46	0.361403	FALSE
Dtnb	5.57755e-46	-0.354133	FALSE
Casp3	7.14029e-46	0.453755	FALSE
Paqr7	7.56863e-46	-0.855777	FALSE
Hirip3	7.76602e-46	0.58856	FALSE
Msh2	7.96119e-46	0.381016	FALSE
Rps27l	8.72972e-46	-0.153507	FALSE
Mrpl53	8.87256e-46	-0.284493	FALSE
Nrarp	9.98045e-46	-2.50265	FALSE
Cd38	1.08686e-45	-1.10252	FALSE
Paqr8	1.11369e-45	-0.89972	FALSE
Zfpm1	1.20495e-45	-0.982998	FALSE
Zyx	1.23154e-45	-0.298581	FALSE
Txndc12	1.74908e-45	-0.288566	FALSE
Slmap	2.03403e-45	-0.338317	FALSE
Pabpc4	2.15393e-45	-0.32768	FALSE
Gria3	2.43946e-45	1.76301	FALSE
Smc6	2.46994e-45	0.259187	FALSE
Hist1h1a	2.61984e-45	1.77943	FALSE
Cfap36	2.75947e-45	0.436891	FALSE
Irak1bp1	2.90795e-45	0.878579	FALSE
Baz2b	3.12091e-45	0.328161	FALSE
Cnr1	4.07146e-45	1.22459	FALSE
Zfp266	4.26458e-45	0.275521	FALSE
Tmem176a	4.42333e-45	0.309696	FALSE
Gas5	4.78226e-45	0.151452	FALSE
Col8a2	5.45287e-45	-1.54815	FALSE
Dipk2a	6.41162e-45	0.657312	FALSE
Gnai2	6.7708e-45	0.174869	FALSE
U2surp	7.14057e-45	0.231592	FALSE
Jak1	7.34458e-45	0.33312	FALSE
Tle5	7.9625e-45	0.113196	FALSE
Fbxo17	1.24054e-44	-0.66141	FALSE
4833439L19Rik	1.31523e-44	-0.47158	FALSE
Fxyd2	1.64311e-44	-0.680807	FALSE
Col4a2	1.80433e-44	-0.31347	FALSE
Jade1	1.84537e-44	-0.394915	FALSE
Ndufs3	1.86394e-44	-0.227954	FALSE
Ppp1r37	2.13695e-44	-0.429341	FALSE
Tnks	2.20984e-44	0.488563	FALSE
Slc13a2	2.37015e-44	-4.61062	FALSE
Carhsp1	2.55999e-44	-0.328967	FALSE
Gpc4	2.77821e-44	-0.310905	FALSE
Prkra	2.90454e-44	-0.354225	FALSE
Cdh3	3.00615e-44	-0.565158	FALSE
Spast	3.11328e-44	0.472482	FALSE
Dek	3.24326e-44	0.242795	FALSE
Nsd2	3.2991e-44	0.385883	FALSE
Anxa5	3.30141e-44	-0.211122	FALSE
Fgfr1op2	3.32763e-44	0.366845	FALSE
Ube2b	3.63298e-44	-0.198122	FALSE
Dennd4c	3.89982e-44	0.731997	FALSE
Pdha1	4.60148e-44	0.508785	FALSE
Sdc2	4.70715e-44	0.472784	FALSE
Plxna4	4.79539e-44	0.58316	FALSE
Acvrl1	5.72245e-44	-1.0783	FALSE
Ndufs6	5.89092e-44	-0.197609	FALSE
Aup1	6.21027e-44	-0.396262	FALSE
Sec61b	6.2935e-44	-0.157997	FALSE
Usp47	6.33639e-44	0.333955	FALSE
Hnrnpc	6.7886e-44	0.158685	FALSE
Senp7	8.31208e-44	0.529656	FALSE
Eya1	8.50115e-44	-2.36539	FALSE
Serping1	8.95682e-44	0.85786	FALSE
Chd9	1.08555e-43	0.515452	FALSE
Gcnt1	1.15952e-43	-1.52848	FALSE
Sumo1	1.33688e-43	-0.183511	FALSE
Kmt2e	1.36725e-43	0.253919	FALSE
Foxs1	1.46249e-43	-1.34142	FALSE
Sltm	1.62052e-43	0.252162	FALSE
Washc2	1.85439e-43	0.408509	FALSE
Atp6v1g1	1.94787e-43	-0.181661	FALSE
Sestd1	2.26387e-43	0.795703	FALSE
Alas1	2.7341e-43	-0.459762	FALSE
Usf2	2.80569e-43	-0.341366	FALSE
Rab13	2.90143e-43	0.32727	FALSE
Kdm7a	3.7847e-43	-0.415776	FALSE
Ripor2	4.72197e-43	-1.95481	FALSE
Rplp0	5.46076e-43	0.0824757	FALSE
Atad2b	6.1763e-43	0.394973	FALSE
4933402E13Rik	6.44276e-43	-2.6958	FALSE
Pik3ap1	6.56954e-43	-1.69677	FALSE
Rcn3	7.09275e-43	0.333874	FALSE
Car12	7.94558e-43	-2.1876	FALSE
Mov10	8.20079e-43	-0.339591	FALSE
Doc2b	9.02364e-43	0.558387	FALSE
Hacd3	9.09288e-43	0.369805	FALSE
Selenok	1.16701e-42	-0.238785	FALSE
Smpdl3a	1.30421e-42	-0.727536	FALSE
Zfp521	1.49173e-42	0.892317	FALSE
Qsox1	1.56254e-42	0.632159	FALSE
Epb41	1.7645e-42	0.471598	FALSE
Myo1e	1.9144e-42	1.32109	FALSE
Igf2bp1	1.96396e-42	0.454223	FALSE
Cd24a	2.06809e-42	-0.50456	FALSE
Pef1	2.08786e-42	-0.440836	FALSE
Coq10b	2.14529e-42	-0.534502	FALSE
Oat	2.2446e-42	0.258876	FALSE
Eea1	2.40279e-42	0.553205	FALSE
Ints6l	2.49349e-42	1.16465	FALSE
Gk5	2.60385e-42	0.590712	FALSE
Plxna2	2.87004e-42	0.739894	FALSE
Mpp6	3.0199e-42	-0.260249	FALSE
Rpl19	3.34645e-42	0.0624186	FALSE
Cradd	3.64033e-42	-0.607723	FALSE
Itga9	4.08966e-42	-0.934872	FALSE
Rgmb	4.09977e-42	-0.637765	FALSE
Tnnt2	4.10743e-42	-2.3263	FALSE
Flrt2	4.19424e-42	0.902231	FALSE
Adcy1	4.58967e-42	-2.15696	FALSE
Srxn1	4.86196e-42	1.06266	FALSE
Adcy9	4.96165e-42	-0.908262	FALSE
Fam174b	5.53023e-42	-1.50615	FALSE
Bik	5.60701e-42	-2.44194	FALSE
Eef2	5.78163e-42	-0.0939893	FALSE
Ptges3	6.80521e-42	0.203857	FALSE
Cc2d1b	9.04493e-42	0.61498	FALSE
Pla2g4a	1.01157e-41	0.373523	FALSE
Eef1d	1.3093e-41	-0.140453	FALSE
Ildr2	1.63866e-41	1.40072	FALSE
Ssrp1	1.76187e-41	0.216987	FALSE
Mrpl4	1.96093e-41	-0.391959	FALSE
Ephb2	2.11911e-41	1.03935	FALSE
Pcyox1	2.39529e-41	-0.430814	FALSE
App	2.8085e-41	0.393386	FALSE
Plxnb1	3.21331e-41	-0.573576	FALSE
Vkorc1	3.36479e-41	-0.308731	FALSE
Npffr1	3.69158e-41	-1.93828	FALSE
Cyth2	3.82526e-41	-0.350126	FALSE
Irf9	3.98594e-41	1.03069	FALSE
Plcb3	4.385e-41	0.557923	TRUE
Bad	4.50841e-41	0.349766	FALSE
Gpr182	4.68666e-41	-1.20208	FALSE
B4galt5	5.2827e-41	0.712427	FALSE
Itpkb	5.54711e-41	-0.541675	FALSE
Zbtb18	5.63435e-41	-0.809593	FALSE
Kmt5a	6.09088e-41	-0.289749	FALSE
Hilpda	6.12264e-41	0.500687	FALSE
Cd276	6.22078e-41	-0.741295	FALSE
Fam136a	7.23916e-41	0.249032	FALSE
Dut	7.82018e-41	-0.236067	FALSE
Psrc1	8.89411e-41	-0.70826	FALSE
[truncated: 15,114 more rows]
