# Supplementary material for: Gonadal sex reversal at single-cell resolution in Znrf3-deficient mice
Source: Development. 2024 Dec 4;151(23):dev202707. doi: 10.1242/dev.202707 (PMC11658683; doi:10.1242/dev.202707)
Supplement: Table S6. Proportions of double-positive cells in XY Z-del mutant and B6J control (XX and XY wild-type (WT)) gonads at all stages in distinct cell-types. [file develop-151-202707-TableS6.xlsx]

## Sheet: 11.5 dpc XX WT
	FALSE
CycPS	1
Early_Germ	1
Endothelial	1
Gonad_Progenitor_1	1
Gonad_Progenitor_2	1
Gonad_Progenitor_3	1
Late_Germ	1
Leydig	1
Pre-Steroidogenic_1	1
Pre-Steroidogenic_2	1
Pre-Steroidogenic_3	1
Pre-Steroidogenic_4	1
PS1	1
PS2	1
SLC	1

## Sheet: 11.5 dpc XY WT 
Count Negative	Count Double Positive	Proportion Negative	Proportion Double Positive
202	1	0.995074	0.00492611
234	0	1	0
220	1	0.995475	0.00452489
605	0	1	0
383	0	1	0
320	0	1	0
1	0	1	0
101	495	0.169463	0.830537
291	0	1	0
141	0	1	0
465	0	1	0
256	2	0.992248	0.00775194
869	18	0.979707	0.0202931
325	0	1	0
164	7	0.959064	0.0409357

## Sheet: 11.5 dpc XY Z-Del
Count Negative	Count Double Positive	Proportion Negative	Proportion Double Positive
389	0	1	0
455	0	1	0
317	0	1	0
1051	0	1	0
607	0	1	0
601	0	1	0
90	0	1	0
43	39	0.52439	0.47561
427	0	1	0
292	0	1	0
826	0	1	0
437	0	1	0
1925	7	0.996377	0.00362319
556	0	1	0
324	2	0.993865	0.00613497

## Sheet: 12.5 dpc XX WT
	FALSE
CycPS	1
Early_Germ	1
Endothelial	1
Gonad_Progenitor_1	1
Gonad_Progenitor_2	1
Gonad_Progenitor_3	1
Late_Germ	1
Pre-Steroidogenic_1	1
Pre-Steroidogenic_2	1
Pre-Steroidogenic_3	1
Pre-Steroidogenic_4	1
PS1	1
PS2	1
SLC	1

## Sheet: 12.5 dpc XY WT 
Count Negative	Count Double Positive	Proportion Negative	Proportion Double Positive
110	9	0.92437	0.0756303
878	1	0.998862	0.00113766
640	7	0.989181	0.0108192
908	3	0.996707	0.00329308
569	3	0.994755	0.00524476
553	0	1	0
111	0	1	0
223	0	1	0
211	215	0.495305	0.504695
2404	4	0.998339	0.00166113
2449	10	0.995933	0.00406669
349	1	0.997143	0.00285714
538	1	0.998145	0.00185529
270	40	0.870968	0.129032
282	2	0.992958	0.00704225
198	23	0.895928	0.104072

## Sheet: 12.5 dpc XY Z-Del
Count Negative	Count Double Positive	Proportion Negative	Proportion Double Positive
990	34	0.966797	0.0332031
1473	0	1	0
986	2	0.997976	0.00202429
2101	2	0.999049	0.000951022
1290	0	1	0
1204	0	1	0
5	0	1	0
9	0	1	0
300	1043	0.22338	0.77662
1448	4	0.997245	0.00275482
1325	1	0.999246	0.000754148
707	0	1	0
856	0	1	0
1810	63	0.966364	0.0336359
2604	8	0.996937	0.00306279
2076	131	0.940643	0.0593566

## Sheet: 14.5 dpc XX WT
Count Negative	Count Double Positive	Proportion Negative	Proportion Double Positive
4	0	1	0
62	0	1	0
35	0	1	0
138	0	1	0
35	0	1	0
27	0	1	0
456	0	1	0
118	0	1	0
83	0	1	0
63	0	1	0
48	0	1	0
31	0	1	0
193	0	1	0
149	3	0.980263	0.0197368

## Sheet: 14.5 dpc XY WT 
Count Negative	Count Double Positive	Proportion Negative	Proportion Double Positive
3	0	1	0
9	0	1	0
18	0	1	0
8	0	1	0
6	0	1	0
181	0	1	0
133	6	0.956835	0.0431655
9	2	0.818182	0.181818
132	1	0.992481	0.0075188
86	3	0.966292	0.0337079
15	2	0.882353	0.117647
20	0	1	0
1	1	0.5	0.5
5	1	0.833333	0.166667

## Sheet: 14.5 dpc XY Z-Del
Count Negative	Count Double Positive	Proportion Negative	Proportion Double Positive
23	2	0.92	0.08
61	1	0.983871	0.016129
78	4	0.95122	0.0487805
166	0	1	0
53	0	1	0
35	1	0.972222	0.0277778
805	7	0.991379	0.00862069
193	4	0.979695	0.0203046
59	62	0.487603	0.512397
221	0	1	0
205	0	1	0
21	0	1	0
44	0	1	0
27	1	0.964286	0.0357143
173	2	0.988571	0.0114286
173	33	0.839806	0.160194
