# Supplementary material for: Gonadal sex reversal at single-cell resolution in Znrf3-deficient mice
Source: Development. 2024 Dec 4;151(23):dev202707. doi: 10.1242/dev.202707 (PMC11658683; doi:10.1242/dev.202707)
Supplement: Table S7. Average SCI/GCI scores and significance in supporting cell-types in XY Z- del mutant and B6J XY wild-type, at 12.5 dpc and 14.5 dpc. [file develop-151-202707-TableS7.csv]

Up_In	SIType	Stage	Cell Type	Mean XY	Mean XY Z_del	pvalue	Ratio	qvalue
xy_hom	GCI	E12.5	SLC	8.01551461	34.06409078	3.25E-60	4.249769657	2.16E-59
xy_hom	GCI	E12.5	Sertoli	25.36156356	33.94666737	2.65E-41	1.338508459	1.32E-40
xy_hom	GCI	E12.5	Pre-Sertoli	33.88273997	42.86823521	4.00E-25	1.265193879	1.60E-24
xy_hom	GCI	E14.5	Sertoli	24.17245958	29.7896878	0.000287156	1.232381327	0.000574312
xy_hom	GCI	E14.5	SLC	13.06442825	34.5903029	0.001712639	2.647670624	0.00311389
xy_hom	GCI	E11.5	SLC	-2.79346308	1.52821344	0.005658883	-0.547067706	0.008705974
xy	SCI	E12.5	Sertoli	95.78571922	59.08707521	1.70E-176	0.616867271	3.41E-175
xy	SCI	E12.5	Pre-Sertoli	68.17965267	42.90921384	1.59E-68	0.629355125	1.59E-67
xy	SCI	E14.5	Sertoli	92.23972725	67.08760648	1.17E-19	0.727317919	3.90E-19
xy	SCI	E11.5	Pre-Sertoli	33.99759237	19.02542782	2.21E-19	0.559611034	6.31E-19
xy	SCI	E11.5	SLC	4.373265222	0.785551947	1.05E-11	0.179625956	2.62E-11
xy	SCI	E12.5	SLC	6.807092699	4.418136673	2.01E-05	0.649048995	4.47E-05
xy	SCI	E14.5	Pre-Sertoli	80.8512624	57.87681407	0.002253855	0.715843048	0.003756425
